# Supplementary material for: Checkpoint kinase 2 controls insulin secretion and glucose homeostasis
Source: Nat Chem Biol. 2023 Nov 9;20(5):566–76. doi: 10.1038/s41589-023-01466-4 (PMC11062908; doi:10.1038/s41589-023-01466-4)
Supplement: Supplementary file 3 — Statistical source data. [file 41589_2023_1466_MOESM3_ESM.xlsx]

## Sheet: 1a bottom
Chemical Name	Luminescence
(+)-Aeroplysinin-1	193237
2-Methoxyestradiol	153260
6-bromoindirubin-3'-acetoxime(BIO-Acetoxime)	429602
6-bromoindirubin-3'-oxime (BIO)	709365
A 83-01 ((TGF-beta RI Inhibitor IV)	156037
AB 1010 (Masitinib mesylate)	157639
AGL 2043	310350
Akt Inhibitor VIII, Isozyme-Selective, Akti-1/2	375039
ALK5 Inhibitor I TbR-I Inhibitor Transforming Growth Factor-b Type I Receptor Kinase Inhibitor (LY 364947)	234397
Alsterpaullone	380638
AMPK Inhibitor, Compound C, Dorsomorphin	289228
Anadamide (AEA)	198770
AR-A0144-18	174795
Aurora Kinase Inhibitor II (N-[4-[(6,7-Dimethoxy-4-quinazolinyl)amino]phenyl]benzamide hydrochloride)	368544
AY 9944	334840
AZD 7762	510446
Bay 11-7821(Bay 11-7082)	178298
Bay11-7085	130341
BCI	250025
Betulinic acid	313581
BIBF1120	380967
BIBU 1361	382226
BIBW-2992	392552
BIBX 1382	93263.3
BML-277	319192
BMP Inhibitor LDN-193189 (DM-3189)	851857
BPDQ	467428
BPIQ-I	411558
Brivanib	317520
Butein	181032
Caffeic acid phenethyl ester (CAPE)	265875
Carnosol	156658
Casein Kinase I Inhibitor, D4476	628834
CAY10470 (QNZ)	399969
CCT 241533	628748
Celastrol	146610
CHIR-258 Dovitinib	326685
CHIR99021	82994.9
CI 1033 - Canertinib dihydrochloride	151470
Cilostamide	370801
Compound 56	269151
CP-690550 Tofacitinib	279086
Cryptotanshinone	119580
Cucurbitacin I	191740
Curcumin	242733
Curcumin	170725
Curcumin	168007
Cycloheximide	166721
Cyclopamine-KAAD (Shh Signaling Antagonist II)	209903
Daphnetin	507811
Diacerein	212058
Diethyldithiocarbamic acid	359192
Edelfosine	237412
EGFR Inhibitor	186444
EGFR Inhibitor III	186101
EGFR/ErbB-2 Inhibitor	321155
EKI-785	485029
Epoxomicin	377114
Erbstatin analog (Methyl 2,5-dihydroxycinnamate)	163862
Estradiol	234801
FGF Receptor Tyrosine Kinase Inhibitor(PD166866)	288184
FGF/PDGF/VEGF RTK Inhibitor	308653
FH535	69088.2
Forskolin	368589
GANT61	338475
Genistein	326181
GW 583340	152007
GW2974	142576
Halofuginone	352285
Harpagoside	229844
HDS 029	323004
Hedgehog Antagonist VIII	160142
Herbimycin A	241101
Honokiol	1.49105e+06
HU 211 ( Dexanabinol )	129430
I-OMe-Tyrphostin AG 538	183723
I-OMe-Tyrphostin AG 538	157185
IWP-2	132995
IWP-3	166330
IWP-4	189247
IWR-1	148364
JAK Inhibitor I (Merck-5, Mk-5)	434617
JAK2 Inhibitor II	296692
JAK2 Inhibitor III, SD-1029 (NSC 371488)	235735
JAK2 Inhibitor IV	239545
JAK2 Inhibitor V, Z3	320747
JAK3 Inhibitor I	371169
JAK3 Inhibitor II (WHI-P154)	134833
JAK3 Inhibitor VI	183557
JAK3 Inhibitor, Negative Control	265950
Jervine	231188
JK 184	134544
JNJ 28871063	766758
JNK Inhibitor II	355610
Kenpaullone	204425
Lactacystin	210819
Lapatinib ditosylate (GW 572016)	371309
Lavendustin A	220819
Lavendustin A methyl ester	258092
Lavendustin C	425576
Lavendustin C methyl ester	157698
Lestaurtinib	140652
Lupeol	376988
LY 294002	231043
LY2606368	326128
MG 132	150249
MK8776	370964
MPMQ hydrochloride (LY 456236)	122961
Myricetin	65526.2
N-Oleoyldopamine	755463
NF-kB Activation Inhibitor IV	287723
NSC109555	287650
NVP-TAE684 - TAE 684	486103
Panepoxydone	162309
PD 153035 (Tyrphostin AG 1517)	401742
PD 156273	416503
PD 158780	156208
PD 161570	115707
PD 168393	63784.6
PD 173074	124492
PD 174265	161852
PD 407824	294372
PDGFR Tyrosine Kinase Inhibitor III	345750
PF 477736	313036
PHA739358(Danusertib)	376993
Piceatannol	221744
Pirfenidone	224341
PKCÎ²II/EGFR Inhibitor (CGP 53353)	197117
PKF115-584 (Calphostin C , UCN-1028C)	184893
PNU-74654	175275
PP 3	153221
PP2 (AG 1879)	355714
Prostratin	640770
Purmorphamine	284143
PV 1019	158903
Pyrrolidinedithiocarbamate ammonium	128038
QS11 - Wnt Synergist	397503
Rapamycin	126156
RG-13022	610969
RG-14620	245462
S14-95	365813
SAG	201690
SANT-1	429799
SANT-2	213021
SB 203580	372321
SB 216763	355108
SB 415286	320358
SB-505124 (TGF-beta RI Inhibitor III)	250579
SB-525334 (TGF-Î² RI Kinase Inhibitor VIII)	156353
Smad3 Inhibitor, SIS3	168736
Solasodine	386271
Sorafenib (BAY 43-9006)	256066
STA-21	408133
STAT1 Enhancer, 2-NP	451081
STAT3 Inhibitor III, WP1066	156377
STAT3 Inhibitor V, Stattic	154249
STAT3 Inhibitor VI, S3I-201	340092
STAT3 Inhibitor VII	254964
STAT3 Inhibitor VIII, 5,15-DPP (5,15-Diphenylporphyrin )	231621
STAT5 Inhibitor	170619
SU 11652	379730
SU 4984	181591
SU 5402	146649
SU 5416	353612
SU 6668	369008
SU 6668	278537
Sulindac	267400
Sulindac sulfide	358465
Suramin	27418.9
TAK 165	130339
Tarceva (Erlotininb, CP 358774)	647831
TGF-ÃŸ RI Kinase Inhibitor V (SD-208)	145547
Tomatidine	107217
Tpl2 Kinase Inhibitor	233534
Trichodion	247391
Triflusal	343613
Triptolide	310231
Tryphostin A8 (AG 10, Tryphostin 63, AG 63)	110913
Tryphostin AG 494	238724
Tryphostin AG 555	195174
Tryphostin AG 556	217967
Tryphostin AG 825	147974
Tyrphostin 23 (AG 18)	71118.1
Tyrphostin 25 (RG-50875, AG 82)	172093
Tyrphostin 46 (AG 99)	423152
Tyrphostin 47 (AG 213, RG-50864)	331293
Tyrphostin 51 (AG 183)	173139
Tyrphostin A1 (AG 9)	173037
Tyrphostin A9 (AG 17)	1000156
Tyrphostin AG 112	134189
Tyrphostin AG 126	104275
Tyrphostin AG 1288	185433
Tyrphostin AG 1295	496407
Tyrphostin AG 1296	894570
Tyrphostin AG 1478	815257
Tyrphostin AG 30	303584
Tyrphostin AG 34	94212.3
Tyrphostin AG 370	165481
Tyrphostin AG 490	436962
Tyrphostin AG 490	263961
Tyrphostin AG 494	168261
Tyrphostin AG 527 (Tyrphostin B50, Tyrphostin B44, (-) enantiomer)	172183
Tyrphostin AG 528	122929
Tyrphostin AG 537	39452.6
Tyrphostin AG 658	169974
Tyrphostin AG 698	120711
Tyrphostin AG 835 (Tyrphostin B50, Tyrphostin B44, (+) enantiomer)	225022
Tyrphostin AG 879	232294
Tyrphostin SU 1498	157645
U 18666A	183427
Valsartan	317912
Vandetanib (ZD 6474)	474046
VEGFR Tyrosine Kinase Inhibitor II	268571
Withaferin A	147705
Wnt Agonist	266757
ZM 306416	298295
ZM 323881	320692
ZM 323881	178466
ZM 336372	405312
ZM 39923 hydrochloride (JAK3 Inhibitor IV)	54669.6
ZM 447439	186554
ZM-449829 (JAK3 Inhibitor V)	44783.2

## Sheet: 1c
	Donor 1	Donor 1	Donor 1	Donor 2	Donor 2	Donor 2	Donor 2	Donor 3	Donor 3	Donor 3	Donor 3	Donor 1	Donor 1	Donor 1	Donor 1	Donor 1	Donor 1	Donor 1	Donor 2	Donor 2	Donor 2	Donor 2	Donor 2	Donor 2	Donor 2	Donor 3	Donor 3	Donor 3	Donor 3	Donor 3	Donor 3	Donor 3	Donor 3
	Control	Control .1	Control .2	Control .3	Control .4	Control .5	Control .6	Control .7	Control .8	Control .9	Control .10	AZD	AZD.1	AZD.2	AZD.3	AZD.4	AZD.5	AZD.6	AZD.7	AZD.8	AZD.9	AZD.10	AZD.11	AZD.12	AZD.13	AZD.14	AZD.15	AZD.16	AZD.17	AZD.18	AZD.19	AZD.20	AZD.21
LG	3.4	2.8	3.7	2.3	3.1	3.2	3	3.4	3.5	3.7	2.9	7.2	2.9	4.5	3	3.7	4.4	3.3	6.5	4.4	3	3.7	2.4	4.7	4.2	4.4	5.2	5.2	4.5	6.5	7.3	7	6.2
HG	8.4	6.5	7.9	8.2	9.3	10.4	6.9	8.6	6.5	5.8	9.1	17.2	8.7	11.3	6.2	11	9.3	6.3	8.8	8	9.9	6.7	6.3	13.4	10.9	9.6	10.4	11.6	9.1	9.8	7.4	11.4	12.1

## Sheet: 1d
Minutes	Control	Control.1	Control.2	10uM AZD	10uM AZD.1	10uM AZD.2
0	0.97	0.94	0.96	0.94	0.92	0.9
4	0.89	0.9	0.9	0.79	1.01	0.85
6	0.98	0.88	0.89	0.97	0.9	0.86
8	0.98	0.99	0.93	0.93	0.95	0.92
8	0.95	1.06	0.84	0.86	0.87	0.89
10	1.04	1.07	1.1	1.04	1.04	1.16
12	0.67	0.75	0.76	0.91	0.87	0.88
12	1.11	1.64	1.63	1.49	4.57	7.52
14	4.23	5.79	5.62	11.69	16.19	15.85
16	6.48	7.38	7	17.65	15.55	13.28
18	5	7.71	5.5	9.49	7.14	7.73
20	5.36	5.41	5.19	8.9	7.2	6.89
22	5.12	5.03	4.45	7.98	5.96	6.37
24	4.65	5.16	4.43	8.82	6.22	5.55
26	4.2	3.35	3.62	7.05	4.8	4.54
28	3.69	4.28	4.23	6.84	5.27	4.71
30	3.25	3.49	3.2	4.96	3.89	3.67
32	3.56	4.09	3.64	5.74	4.74	4.42
34	3.16	3.47	3.5	5.02	4.23	4.22
36	3.43	3.62	3.54	5.26	4.28	4.42
38	3.36	3.3	3.87	4.03	4.02	3.4
40	3.39	3.55	3.16	4.83	4.19	4.02
42	3.08	3.21	2.91	4.52	4.06	3.32
44	3.1	3.04	3.16	3.59	4.15	3.38
46	2.96	3.34	3.28	4.34	3.46	3.88
48	2.64	3.27	2.5	4.19	3.44	3.32
48	2.36	3.22	2.83	3.93	3.48	2.93
50	2.5	3.02	2.87	3.32	2.71	3.23
52	2.23	3.35	2.41	3.18	2.6	2.76
54	4.15	2.27	3.07	4.16	3.45	3.2
56	2.01	1.83	1.93	3.19	2.59	2.39
58	1.55	1.35	1.35	3.2	2.17	2.05
60	1.29	1.48	1.33	2.45	2.07	1.9
62	1.43	1.41	1.33	2.6	2	1.69
64	1.04	1.32	0.89	2.3	1.52	1.74
66	1.01	1.22	1.05	1.96	1.43	1.53
68	0.96	1.31	0.85	2.07	1.43	1.69
70	1.09	1.76	1.13	2.15	1.65	1.64
72	0.94	2.09	1.13	1.82	1.59	1.64
74	2.01	4.32	4.48	3.29	6.9	4.88
76	6.9	8.48	8.78	10.36	10.24	10.07
78	6.76	7.2	7.59	9.59	7.97	7.41

## Sheet: 1e
	Control	Control.1	Control.2	AZD	AZD.1	AZD.2
AUC	0.845903	1.15546	0.998639	2.22298	2.34604	2.38851

## Sheet: 1f
Minutes	Control	Control.1	Control.2	10uM AZD	10uM AZD.1	10uM AZD.2
0	1.21	1	1.19	1	1.21	1.08
2	1.02	1	1.12	0.99	1.03	0.99
4	0.93	1.01	0.92	1.01	0.99	0.98
6	0.92	1.06	0.88	0.99	0.85	0.97
8	0.92	0.93	0.89	1.01	0.92	0.99
10	0.77	0.79	0.75	0.95	0.94	0.98
12	1.3	1.83	1.8	1.49	5.17	8.67
14	5.03	7.54	6	14.83	17.56	17
16	6.65	7.65	7.25	16.49	13.21	10.54
18	4.77	4.95	5.13	7.43	6.68	6.34
20	3.89	3.5	4.65	7.26	5.76	5.37
22	3.48	3.42	3.75	6.05	5.51	4.95
26	3.18	3.05	4.08	5.05	4.99	4.68
30	3.41	3.01	3.64	4.45	4.42	4.25
34	3.33	3.85	3.46	4.14	4.51	4.15
38	3.27	3.36	3.22	4.38	3.88	4.13
42	2.53	2.65	2.64	3.45	3.01	3.27
46	2.45	2.42	2.34	3.13	2.98	2.75
50	2.1	2.09	2.09	2.96	2.54	2.39
54	2.04	2.03	1.95	2.96	2.04	2.29
58	1.38	1.37	1.24	2.64	2.16	2.24
62	1.35	1.51	1.31	2.56	1.73	1.76
66	1.12	1.27	1.1	2.25	1.8	1.68
70	1.17	2.28	1.37	2.14	1.99	1.66
72	1.1	1.97	1.13	1.84	1.6	1.55
74	2.1	4.3	4.99	3.06	7.35	4.6
76	6.1	7.19	8.13	7.71	8.55	7.05
78	5.29	5.71	5.86	7.24	6.86	5.88

## Sheet: 1g
	Control	Control.1	Control.2	AZD	AZD.1	AZD.2
AUC	0.873632	1.09698	1.02939	2.22177	2.313	2.29798

## Sheet: 1h
	Donor 11	Donor 11	Donor 11	Donor 12	Donor 12	Donor 12	Donor 13	Donor 13	Donor 13	Donor 13	Donor 11	Donor 11	Donor 11	Donor 11	Donor 12	Donor 12	Donor 12	Donor 13	Donor 13	Donor 13	Donor 13	Donor 13
	Control	Control .1	Control .2	Control .3	Control .4	Control .5	Control .6	Control .7	Control .8	Control .9	1uM AZD	1uM AZD.1	1uM AZD.2	1uM AZD.3	1uM AZD.4	1uM AZD.5	1uM AZD.6	1uM AZD.7	1uM AZD.8	1uM AZD.9	1uM AZD.10	1uM AZD.11
LG	3.92875	2.9347	5.39521	5.97916	4.19492	4.88708	3.46766	7.22497	6.229	3.90584	6.89321	5.88411	11.8412	12.1871	6.65872	4.25639	7.07431	6.57208	10.8379	11.0397	6.5494	4.12587
HG	6.89079	5.46437	9.78855	9.49581	5.02125	7.03863	4.4569	8.24077	8.27224	4.78614	9.71378	8.28261	12.8801	13.4603	9.3306	4.76435	10.7149	8.25755	13.314	13.5849	12.0726	5.20091

## Sheet: 1i
	Donor 11	Donor 11	Donor 11	Donor 11	Donor 11	Donor 12	Donor 12	Donor 12	Donor 12	Donor 12	Donor 13	Donor 13	Donor 13	Donor 13	Donor 13	Donor 13	Donor 11	Donor 11	Donor 11	Donor 11	Donor 11	Donor 11	Donor 11	Donor 11	Donor 12	Donor 12	Donor 12	Donor 12	Donor 12	Donor 12	Donor 12	Donor 13	Donor 13	Donor 13	Donor 13	Donor 13	Donor 13
	Control	Control .1	Control .2	Control .3	Control .4	Control .5	Control .6	Control .7	Control .8	Control .9	Control .10	Control .11	Control .12	Control .13	Control .14	Control .15	AZD	AZD.1	AZD.2	AZD.3	AZD.4	AZD.5	AZD.6	AZD.7	AZD.8	AZD.9	AZD.10	AZD.11	AZD.12	AZD.13	AZD.14	AZD.15	AZD.16	AZD.17	AZD.18	AZD.19	AZD.20
LG	1.6	1.1	2.5	2.6	3.2	1.6	2.5	3.5	2.7	1.6	2.2	2.5	2.2	1.5	2.1	2.8	3.6	4.1	7.4	6.6	2.4	3.3	3.5	6.1	4.8	1.8	2.5	2.1	5.5	3.6	2	2.4	2.5	5.1	3.6	2
HG	9.1	4.5	7.5	10.8	8.8	4.5	7.8	9.9	6.7	3.8	6.4	7.1	7.9	3.8	6.5	8	7.5	9.1	13.6	9.2	4.9	7.6	9.8	14.8	9.1	4.7	4.7	5.1	12.1	7.9	5.3	17.3	7.4	8.1	15.6	11.6	7.8

## Sheet: 1j
Unnamed: 0	Minutes	Control	Control.1	Control.2	1uM AZD	1uM AZD.1	1uM AZD.2
21	0	1.11	0.86	1.18	1.25	1.02	1.28
22.5	1.5	1.28	0.63	0.99	1.02	1.25	0.92
25.5	4.5	1.02	1.27	1	0.89	0.89	1.12
28.5	7.5	0.85	1.47	0.91	0.75	0.81	0.81
31.5	10.5	0.73	0.77	0.77	1.09	1.03	1.19
33	12	0.77	0.73	0.7	1.21	0.65	0.98
34.5	13.5	4.94	3.34	2.31	13.13	18.39	10.96
36	15	20.25	7.06	7.99	11.63	11.26	14.26
37.5	16.5	6.73	4.04	3.18	4.56	4.32	4.22
39	18	2.55	2.48	1.71	3.43	3.39	2.74
40.5	19.5	2.68	2.43	1.85	5.22	4.55	3.43
45	24	3.5	2.02	3.83	5.41	5.06	7.57
49.5	28.5	4.17	3.52	4	5.49	5.22	9.87
54	33	4.02	2.18	3.96	5.18	5.07	7.61
58.5	37.5	4.16	1.63	3.96	6.41	5.69	7.99
63	42	4.88	2.45	4.95	6.46	5.79	7.27
67.5	46.5	4.72	2.42	4.96	5.99	4.95	6.4
72	51	4.25	4.06	4.24	6.05	4.99	6.97
76.5	55.5	3.69	2.51	3.62	4.97	16.14	5.64
81	60	5.89	2.05	4.66	5.67	17.76	6.26
85.5	64.5	3.23	2.74	2.35	3.21	7.21	2.84
90	69	2.77	1.44	2	2.49	2.41	2.42
91.5	70.5	1.99	1.35	1.77	2.04	2.56	2.23
96	75	3.63	10.39	3.42	16.81	16.28	15.76
100.5	79.5	21.82	12.43	20.19	22.72	15.92	19.32
105	84	9.42	7.32	9.33	10.12	11.4	10.76
109.5	88.5	8.39	4.87	8.72	9.93	9.97	9.95
114	93	8.64	4.66	8.06	10.26	10.34	10.3
118.5	97.5	8.78	4.19	7.83	9.72	9.43	9.57
120	99	7.92	3.72	7.52	8.4	9.3	8.85

## Sheet: 1k
	Control	Control .1	Control .2	AZD	AZD.1	AZD.2
AUC	1.25049	0.630781	1.11873	1.60552	2.23164	2.04625
