# Supplementary material for: Checkpoint kinase 2 controls insulin secretion and glucose homeostasis
Source: Nat Chem Biol. 2023 Nov 9;20(5):566–76. doi: 10.1038/s41589-023-01466-4 (PMC11062908; doi:10.1038/s41589-023-01466-4)
Supplement: Supplementary file 4 — Statistical source data. [file 41589_2023_1466_MOESM4_ESM.xlsx]

## Sheet: 2a
	Veh	Veh.1	Veh.2	Veh.3	AZD	AZD.1	AZD.2	AZD.3	AZD.4
-60	95	90	85	101	97	116	117	86	114
-30	122	119	117	106	91	87	106	92	115
0	115	92	122	104	36	38	81	24	88
15	418	443	420	475	34	86	179	20	73
30	603	605	608	644	40	168	243	19	77
60	544	501	540	532	84	352	310	61	131
120	193	197	197	270	62	369	240	86	107

## Sheet: 2b
	Veh	Veh.1	Veh.2	Veh.3	AZD	AZD.1	AZD.2	AZD.3	AZD.4
AUC	0.970482	0.988634	0.980474	1.06041	0.0899288	0.236063	0.425913	0.051834	0.194263

## Sheet: 2c
	Veh	Veh.1	Veh.2	Veh.3	Veh.4	Veh.5	Veh.6	Veh.7	AZD	AZD.1	AZD.2	AZD.3	AZD.4	AZD.5	AZD.6	AZD.7	AZD.8
-60min	0.393	0.538	0.44	0.388	0.403	0.446	0.483	0.471	0.346	0.424	0.256	0.466	0.303	0.396	0.742	0.409	0.879
0min	0.314	0.309	0.319	0.44	0.408	0.381	0.374	0.336	0.62	0.605	0.245	0.646	0.512	0.464	0.509	0.509	0.374
15min	0.361	0.445	0.466	0.319	0.367	0.845	0.85	0.555	3.625	1.586	0.367	3.006	0.419	1.43	1.15	1.29	1.13

## Sheet: 2d
	Veh	Veh.1	Veh.2	Veh.3	Veh.4	AZD	AZD.1	AZD.2	AZD.3	AZD.4	AZD.5
-60	180	82	112	109	156	123	126	116	272	135	100
0	156	92	195	100	146	116	101	152	233	100	107
15	365	367	294	314	449	220	358	371	389	257	268
30	504	412	427	376	479	279	425	343	435	273	299
60	481	221	529	140	363	238	287	437	494	178	215
120	209	120	357	116	190	144	171	239	414	137	92

## Sheet: 2e
	Veh		Veh	Veh.1	Veh.2	Veh.3	Veh.4	AZD	AZD.1	AZD.2	AZD.3	AZD.4	AZD.5
AUC	1.10107	AUC	1.10799	1.31399	1.10029	1.01673	1.35616	0.535994	1.21176	1.11627	0.749313	0.708882	0.78262

## Sheet: 2f
Time	0mg/kg AZD	0mg/kg AZD.1	0mg/kg AZD.2	0mg/kg AZD.3	0mg/kg AZD.4	0mg/kg AZD.5	0mg/kg AZD.6	0mg/kg AZD.7	0mg/kg AZD.8	0mg/kg AZD.9	25mg/kg AZD	25mg/kg AZD.1	25mg/kg AZD.2	25mg/kg AZD.3	25mg/kg AZD.4	25mg/kg AZD.5	25mg/kg AZD.6	25mg/kg AZD.7	25mg/kg AZD.8	25mg/kg AZD.9
	Veh	Veh.1	Veh.2	Veh.3	Veh.4	Veh.5	Veh.6	Veh.7	Veh.8	Veh.9	Veh.10	Veh.11	Veh.12	Veh.13	Veh.14	AZD	AZD.1	AZD.2	AZD.3	AZD.4	AZD.5	AZD.6	AZD.7	AZD.8	AZD.9	AZD.10	AZD.11	AZD.12	AZD.13	AZD.14	AZD.15	AZD.16	AZD.17
-60min	8.93	3.47	9.98	8.24	6.94	12.49	7.06	17.6	6.76	8.07	17.53	14.27	3.09	4.12	14.54	7.64	4.44	8.41	8.24	6.23	12.71	4.88	5.64	3.5	16.25	5.13	11.14	3.39	11.06	9.71	8.55
0min	9.09	6.56	3.75	8.78	9.58	11.38	8.13									12.06	20.8	12.42	10.39	20.38	26.1
15min	9.8	5.11	6.71	9.8	5.07	8.78	10.08	7.99	8.38	5.75	8.1	4.08	4.06	4.31	12.39	43.93	6.57	11.59	11.78	5.77	9.49	13.27	8.58	25.02	11.75	8	16.75	5.98	18.88	6.67	15.59	13.48	13.45
