# Supplementary material for: Checkpoint kinase 2 controls insulin secretion and glucose homeostasis
Source: Nat Chem Biol. 2023 Nov 9;20(5):566–76. doi: 10.1038/s41589-023-01466-4 (PMC11062908; doi:10.1038/s41589-023-01466-4)
Supplement: Supplementary file 5 — Statistical source data. [file 41589_2023_1466_MOESM5_ESM.xlsx]

## Sheet: 3a
	Vehicle	Vehicle.1	Vehicle.2	Vehicle.3	Vehicle.4	Vehicle.5	Vehicle.6	Vehicle.7	Vehicle.8	Vehicle.9	Vehicle.10	Vehicle.11	Vehicle.12	Vehicle.13	Vehicle.14	Vehicle.15	Vehicle.16	Vehicle.17	AZD	AZD.1	AZD.2	AZD.3	AZD.4	AZD.5	AZD.6	AZD.7	AZD.8	AZD.9	AZD.10	AZD.11	AZD.12	AZD.13	AZD.14	AZD.15	AZD.16	AZD.17	AZD.18	AZD.19	AZD.20	AZD.21	AZD.22	AZD.23
HG	11.8198	11.151	15.43	12.5285	16.0627	12.959	12.2887	9.99988	11.3751	10.1068	7.86627	11.3212	10.5623	10.1379	11.5326	14.1314	19.043	17.3457	12.6919	14.7169	15.0885	14.033	12.8304	15.1099	11.4731	10.0038	14.9319	13.6535	17.8464	16.9596	16.0129	12.7092	13.1355	15.5704	14.6464	15.0633	14.5042	13.5255	13.9767	14.9087	12.392	16.474

## Sheet: 3b
	Vehicle	Vehicle.1	Vehicle.2	Vehicle.3	Vehicle.4	Vehicle.5	Vehicle.6	Vehicle.7	Vehicle.8	Vehicle.9	Vehicle.10	Vehicle.11	Vehicle.12	Vehicle.13	Vehicle.14	AZD	AZD.1	AZD.2	AZD.3	AZD.4	AZD.5	AZD.6	AZD.7	AZD.8	AZD.9	AZD.10	AZD.11	AZD.12	AZD.13	AZD.14	AZD.15	AZD.16	AZD.17	AZD.18	AZD.19
HG	4.97189	6.48242	6.79915	10.0671	7.00552	4.96515	5.15283	5.78736	4.45289	6.19944	6.00662	4.36174	5.26825	8.33392	8.27091	5.82382	5.44844	7.73754	5.04244	6.08519	7.69501	5.23438	5.83334	10.1347	7.7391	7.16068	6.72846	9.83829	8.58042	6.9313	4.78373	8.4637	10.4127	12.7531	9.06248

## Sheet: 3d
Unnamed: 0	Control	Control.1	Control.2	Control.3	Control.4	AZD	AZD.1
-60	100	92.1212	107.879			102.857	106.286
-40	97.4	87.2727	118.788			85.7143	114
-20	97.4	73.9394	98.1818			78.8571	87.4286
0	69.7	100	98.7	86.0606	90.9091	71.1429	81.4286
1	417.1	461.8	158.788	183.03		198	276
3	418.4	430.3	387.879	410.909		246	251.143
5	351.3	381.6	349.091	384.242		255.429	228.857
7	368.4	298.7	309.2	350.303	363.636	199.714	221.143
10	305.3	340.8	333.333	367.273		193.714	191.143
15	230.3	250	299.394	303.03		185.143	207.429
20	265.8	281.6	344.242	317.576	326.061	188.571	218.571
30	276.364	292.121				231.429	207.429
45	230.303	240				185.143	186
60	160	147.879				168.857	145.714

## Sheet: 3e
	Veh	Veh.1	Veh.2	Veh.3	AZD	AZD.1
AUC	0.974095	1.01546	0.939031	1.07141	0.749202	0.847267

## Sheet: 3f
Time	Control	Control.1	Control.2	AZD	AZD.1	AZD.2
-60	6.69353	9.35631	2.66258	5.15508	8.28045	7.54119
0	5.67667	3.28019	5.9106	26.2008	28.7039	29.7267
1	6.69353	10.5074	13.4391	27.7185	36.1505	36.3832
3	25.0088	21.3388	24.366	52.4181	60.3487	59.0694
5	25.1825	19.5985	20.5791	62.0004	72.557	73.923
15	29.0002	27.9154	55.1717	57.9802	63.8903	64.8232

## Sheet: 3g
Time	Control	Control.1	Control.2	AZD	AZD.1	AZD.2
-60	1415.75	1964.85	1206.04	1345.35	1408.95	1468.41
0	1409.12	1567.33	1161.93	1868.43	2292.51	2386.86
1	1405.96	1329.09	1116.65	2075.78	2473.4	2674.36
3	1788.95	2067.16	1748.39	2980.2	3077.16	3601.68
5	1521.36	1778.72	1778.4	2869.71	2937.42	3847.23
15	2483.72	2526.47	2500.03	3618.23	3033.1	3384.03
