# Supplementary material for: Checkpoint kinase 2 controls insulin secretion and glucose homeostasis
Source: Nat Chem Biol. 2023 Nov 9;20(5):566–76. doi: 10.1038/s41589-023-01466-4 (PMC11062908; doi:10.1038/s41589-023-01466-4)
Supplement: Supplementary file 6 — Statistical source data. [file 41589_2023_1466_MOESM6_ESM.xlsx]

## Sheet: 4b
scramble sgRNA	scramble sgRNA.1	scramble sgRNA.2	scramble sgRNA.3	scramble sgRNA.4	scramble sgRNA.5	sgCHEK2	sgCHEK2.1	sgCHEK2.2	sgCHEK2.3	sgCHEK2.4	sgCHEK2.5
1.13	1.09	1.13	0.87	0.91	0.87	0.27	0.2	0.79	0.38	0.27	0.85

## Sheet: 4c
	scram sgRNA	scram sgRNA.1	scram sgRNA.2	scram sgRNA.3	scram sgRNA.4	scram sgRNA.5	scram sgRNA.6	scram sgRNA.7	sgCHEK2	sgCHEK2.1	sgCHEK2.2	sgCHEK2.3	sgCHEK2.4	sgCHEK2.5	sgCHEK2.6	sgCHEK2.7
0.5mM glucose	11.0021	8.96522	9.27	7.62929	9.52908	9.99207	9.70131	10.2187	9.23327	9.28484	9.19899	7.81861	11.0043	10.991	9.88523	10.4894
20mM glucose	17.5359	16.0447	14.8129	19.4088	16.2273	16.5446	19.657	18.3118	20.203	19.0406	23.1202	21.6028	21.0493	19.9737	19.3766	20.2952

## Sheet: 4d
	scram sgRNA	scram sgRNA.1	scram sgRNA.2	scram sgRNA.3	scram sgRNA.4	scram sgRNA.5	scram sgRNA.6	scram sgRNA.7	sgCHEK2	sgCHEK2.1	sgCHEK2.2	sgCHEK2.3	sgCHEK2.4	sgCHEK2.5	sgCHEK2.6	sgCHEK2.7
LG	0.790491	0.336738	1.29205	0.792957	0.655059	0.651303	0.77787		1.835	1.1883	0.907932	1.28106	1.34286	1.36245	0.816396	1.73735
HG	4.53252	3.07958	3.41713	4.16557	3.99508	4.33556	3.95339	4.30667	3.71152	3.89136	5.10484	4.48508	5.32632	4.78982	4.32028	5.71538

## Sheet: 4e
Minutes	C	C.1	C.2	C.3	C.4	KO	KO.1	KO.2	KO.3	KO.4
0	1.05327	1.14023	1.05735	0.911094	0.995746	1.05417	1.14635	1.1126	1.14406	1.08499
2	0.970013	0.906843	0.981313	1.10644	1.01704	0.981611	0.922911	0.921406	0.892252	0.991619
4	0.976711	0.952932	0.96134	0.982464	0.987209	0.964223	0.930738	0.965999	0.963691	0.923389
6	1.15849	1.01995	1.14561	0.979083	0.97866	0.865976	1.00076	1.11743	1.03939	1.054
8	1.01343	0.998699	1.01116	1.3616	1.17692	0.887159	1.08157	1.02989	0.948449	1.00727
10	0.936422	1.08935	1.3606	1.53101	1.41108	1.07133	1.28184	1.24216	1.14901	1.25327
12	1.63241	1.49386	1.64503	1.66961	2.33873	1.93488	2.21149	1.95002	1.84954	2.13401
14	2.38972	2.16567	2.64638	2.16682	2.50005	2.4817	3.12206	3.23987	2.86261	3.54817
16	1.86636	1.56099	2.1779	1.62619	1.77418	1.71615	1.89335	2.18661	1.92812	2.6861
18	1.66282	1.56297	1.88109	1.62619	1.71091	1.61343	1.95178	1.9366	1.85054	2.4568
20	1.52203	1.39549	1.81008	1.5737	1.91292	1.65156	2.05568	1.80748	1.92812	2.37081
22	1.84329	1.66092	1.92672	1.85415	1.79062	1.93524	2.23196	2.13459	1.96669	2.60488
24	1.64778	1.50359	1.74705	1.72155	1.63872	2.24007	2.10597	1.88325	2.05606	2.25849
26	1.76942	1.5195	1.67069	1.6762	1.58846	1.99995	2.26268	1.79161	1.94101	2.30359
28	1.80961	1.58657	1.6323	1.61745	1.53498	2.13023	2.23671	1.82334	2.07829	2.04674
30	1.65852	1.51355	1.4723	1.58901	1.31998	2.10261	2.24614	1.85179	2.06876	2.03031

## Sheet: 4f
	scram sgRNA	scram sgRNA.1	scram sgRNA.2	scram sgRNA.3	scram sgRNA.4	sgCHEK2	sgCHEK2.1	sgCHEK2.2	sgCHEK2.3	sgCHEK2.4
AUC	0.904947	0.737115	1.04222	0.917897	1.01217	1.09713	1.38151	1.21782	1.18519	1.6058

## Sheet: 4g
Minutes	C	C.1	C.2	C.3	C.4	KO	KO.1	KO.2	KO.3	KO.4
0	1.23785	1.06284	1.11867	1.1523	1.02924	1.03057	0.89112	1.07285	1.00091	1.20453
2	1.03751	1.01591	0.993936	0.991322	0.836266	1.0497	1.32277	0.889276	1.14689	0.893449
4	0.72464	0.921253	0.887392	0.856376	1.13449	0.919736	0.78611	1.03787	0.852203	0.902018
6	0.971567	0.974637	0.980698	0.938589	0.726685	0.96811	0.97532	0.722871	0.791822	0.815852
8	0.718917	0.962805	0.867243	1.10525	0.785367	0.826955	0.805925	0.626707	0.771567	0.693228
10	0.993607	1.15595	1.24817	1.37982	1.84414	1.27624	1.62925	0.860635	1.14689	1.36846
12	2.29421	2.37133	2.46045	1.6076	2.85068	3.37739	3.65518	2.84819	3.15032	3.19645
14	3.62899	3.43178	4.73447	2.78392	3.26149	4.71248	5.24122	4.78606	5.73604	5.62378
16	3.41847	3.01857	3.54994	2.58716	3.5997	3.83366	3.68291	3.87785	4.16103	4.84556
18	2.02761	2.20537	2.60277	1.86293	3.01945	2.63649	3.23651	2.82948	3.3465	3.6211
20	1.8699	2.40863	2.8908	2.09694	3.19961	2.54144	3.1296	1.10074	3.41443	3.4168
22	2.40388	2.2	2.57319	1.96927	2.84441	3.02191	2.96568	2.76076	3.03025	3.43144
24	2.14878	1.95107	2.41877	1.9339	2.17663	2.5501	2.94868	2.44597	2.70153	3.13002
26	2.05292	1.96196	2.21517	1.7604	2.72498	2.67957	2.96002	2.53454	2.97862	3.0338
28	2.09334	2.24833	2.48423	1.86293	2.5098	2.82128	3.12396	2.47131	2.94415	3.0338
30	2.47339	2.5625	2.75601	2.21071	2.14431	2.51113	3.35986	2.45231	3.53296	3.52641

## Sheet: 4h
	scram sgRNA	scram sgRNA.1	scram sgRNA.2	scram sgRNA.3	scram sgRNA.4	sgCHEK2	sgCHEK2.1	sgCHEK2.2	sgCHEK2.3	sgCHEK2.4
AUC	0.895586	0.871842	1.13607	0.663014	1.1038	1.2828	1.4411	1.19756	1.44536	1.56043

## Sheet: 4i
	scram sgRNA	scram sgRNA.1	scram sgRNA.2	scram sgRNA.3	scram sgRNA.4	scram sgRNA.5	scram sgRNA.6	scram sgRNA.7	scram sgRNA.8	scram sgRNA.9	scram sgRNA.10	scram sgRNA.11	sgCHEK2	sgCHEK2.1	sgCHEK2.2	sgCHEK2.3	sgCHEK2.4	sgCHEK2.5	sgCHEK2.6	sgCHEK2.7	sgCHEK2.8	sgCHEK2.9	sgCHEK2.10	sgCHEK2.11
LG	4.94	5.9	5.9	4.93	3.89	3.16	5.24	7.61	3.44	3.84	6.14	5.17	5.64	6.47	6.88	6.63	6.46	6	6.71	7.94	8.17	7.74	6.59	5.65
HG	4.33	5.92	5.32	5.05	4.49	3.75	5.96	7.24	3.69	4.05	5.87	5.36	7.04	6.88	7.57	6.88	8.02	5.73	7.89	9.01	11.28	9.82	7.17	5.93
	P-value
LG	0.000972932
HG	0.000114407

## Sheet: 4j
	scram sgRNA	scram sgRNA.1	scram sgRNA.2	scram sgRNA.3	scram sgRNA.4	scram sgRNA.5	scram sgRNA.6	scram sgRNA.7	scram sgRNA.8	scram sgRNA.9	scram sgRNA.10	scram sgRNA.11	sgCHEK2	sgCHEK2.1	sgCHEK2.2	sgCHEK2.3	sgCHEK2.4	sgCHEK2.5	sgCHEK2.6	sgCHEK2.7	sgCHEK2.8	sgCHEK2.9	sgCHEK2.10	sgCHEK2.11
Fold Change	0.876518	1.00339	0.901695	1.02434	1.15424	1.18671	1.1374	0.95138	1.07267	1.05469	0.956026	1.03675	1.24823	1.06337	1.10029	1.03771	1.24149	0.955	1.17586	1.13476	1.38066	1.26873	1.08801	1.04956
	P-value
Fold Change	0.0177208
