# Supplementary material for: Checkpoint kinase 2 controls insulin secretion and glucose homeostasis
Source: Nat Chem Biol. 2023 Nov 9;20(5):566–76. doi: 10.1038/s41589-023-01466-4 (PMC11062908; doi:10.1038/s41589-023-01466-4)
Supplement: Supplementary file 8 — Statistical source data. [file 41589_2023_1466_MOESM8_ESM.xlsx]

## Sheet: 5a
	WT	WT.1	WT.2	WT.3	WT.4	WT.5	WT.6	Chk2-/-	Chk2-/-.1	Chk2-/-.2	Chk2-/-.3	Chk2-/-.4	Chk2-/-.5	Chk2-/-.6	Chk2-/-.7	Chk2-/-.8	Chk2-/-.9	Chk2-/-.10	Chk2-/-.11
0	1.14	1.33	1.08	1.2	1.15	1.12	1.24	1.14	0.97	1.24	1.08	1.22	0.99	1.22	1.02	1.62	1.61	1.35	1.16
3	1.06	0.9	1.1	1.08	1.11	1.02	1.05	1.02	1.32	1.02	1.13	1.01	0.84	1.01	1.1	0.8	0.77	0.97	1.12
6	0.8	0.77	0.82	0.73	0.74	0.86	0.71	0.84	0.71	0.75	0.79	0.77	1.17	0.77	0.88	0.58	0.62	0.68	0.72
9	0.65	0.78	0.67	0.81	0.99	0.74	0.55	0.96	0.71	0.65	0.82	0.74	0.89	0.74	1.08	0.5	0.53	0.59	0.69
12	0.81	0.76	0.85	0.52	0.61	0.7	0.54	0.85	0.8	0.89	0.67	0.72	0.8	0.72	1.25	0.42	0.44	0.42	0.63
15	0.75	0.71	0.65	0.48	0.47	0.61	0.47	0.87	0.68	0.76	0.66	0.64	0.84	0.64	0.62	0.39	0.48	0.63	0.48
16.5	0.57	0.65	0.53	0.56	0.68	0.64	0.55	0.66	0.5	0.55	0.54	0.61	0.81	0.61	0.44	0.62	0.62	0.66	0.74
18	0.61	0.61	0.56	0.37	0.38	0.51	0.48	0.6	0.48	0.53	0.63	0.52	0.96	0.52	0.75	0.33	0.27	0.31	0.34
19.5	4.92	5.1	1.96	2.92	3.08	2.07	1.45	1.9	3.99	0.82	6.26	3.28	2.13	2.97	3.9	3.22	3.12	2.66	1.65
21	9.37	8.96	10.81	6.54	8.1	6.64	5.93	11.21	9.74	10.97	13.88	9.17	12.92	11.03	15.02	8.11	10.1	12.01	6.39
22.5	6.96	6.69	7.16	6.49	7.61	7.9	7.95	8.86	6.3	9.55	9.41	5.88	8.12	8.68	9.46	8.31	9.02	10.91	6.83
24	5.28	5.59	4.62	3.51	4.14	4.51	5.12	8.29	6.19	10.3	10.08	5.48	9.45	8.17	10.24	7.04	5.37	10.5	4.29
25.5	4.94	4.67	4.9	4.09	4.88	4.29	5.37	6.01	5.41	6.62	6.76	4.15	5.35	6	6.87	5.89	5.69	7.18	4.24
27	4.86	4.7	3.72	2.98	3.15	3.24	3.96	6.56	5.38	7.63	7.64	4.64	7.57	5.92	8.15	3.77	4.01	5.35	3.2
28.5	5.28	5.03	4.5	3.91	4.43	4.36	4.94	6.56	5.17	6.61	7.84	4.61	6.53	6.3	7.38	4.68	6	8.33	3.87
30	4.45	4.62	3.58	3.1	3.26	3.09	3.82	6.88	5.52	7.36	7.96	4.75	7.46	6.38	8.11	3.27	4.26	9.95	3.08
31.5	4.55	4.8	4.3	3.74	4.33	3.93	5.31	6.08	4.71	6.46	7.31	4.05	5.6	6.23	6.62	4.32	5.66	11.5	4.04
33	5.12	4.94	3.78	3.04	3.39	3.14	4.02	6.63	5.3	7.85	7.86	4.41	6.89	6.73	7.82	3.39	3.91	14.27	3.35
36	5.14	4.67	4.25	3.42	3.69	4.01	5.15	5.9	4.41	6.07	7.35	4.19	5.5	6.46	6.82	9.01	4.57	11.46	3.52
39	5.4	4.42	4.21	3.49	4.15	4.04	5.04	5.79	4.41	6.01	7.78	4.09	5.51	5.51	6.87	4.95	5.4	4.69	3.72
42	4.67	4.96	4.2	3.36	3.77	3.93	5.03	5.83	4.43	6.02	7.73	4.13	5.61	5.48	6.19	4.76	5.66	4.76	3.85
45	5.18	4.81	4.17	3.52	3.59	3.82	4.8	6.14	4.26	6.26	7.52	4	5.55	5.44	6.47	4.55	5.35	4.55	3.75
48	5.18	4.74	4.25	3.42	3.88	3.91	4.74	6.22	5.19	6.48	7.14	4.22	5.77	6	6.76	7.72	5.39	5.61	3.72
51	4.65	4.72	4.18	3.29	4.03	3.76	4.96	6.45	5.32	5.85	7.88	4.27	5.5	5.74	6.31	6.22	5.09	5.03	3.79
54	5.1	5.32	4.53	3.47	4.29	4.4	5.71	6.04	5.37	6.22	7.99	4.48	5.99	5.91	6.85	6.27	5.31	5.16	3.91
57	4.96	4.94	7.02	3.44	4.29	3.96	5.13	5.82	5.2	6.22	7.7	4.04	5.45	5.67	6.48	5.75	5.27	4.95	3.84
60	4.76	4.87	6.88	3.44	4.65	4.11	4.94	5.99	6.15	6.5	7.16	4.14	5.54	5.71	6.33	6.1	4.95	4.86	3.52
63	4.9	4.06	7.02	3.18	3.71	3.6	3.94	5.67	5.14	6.21	7.05	3.69	5.13	5.24	5.68	4.99	4.75	4.39	3.42
66	3.67	3.91	5.84	3.13	4.15	3.88	4.69	5.46	5.32	5.66	6.71	4.05	4.74	4.79	4.15	3.96	4.63	3.96	3.29
69	2.15	1.55	3.94	3.06	4.09	3.59	4.13	3.08	3.43	2.96	2.92	2.14	2.84	3.19	2.35	3.58	4.03	3.58	3.12
72	1.86	1.41	4.29	1.6	2.03	1.76	2.73	2.62	3.56	2.18	2.07	1.61	2.14	2.34	1.94	2.22	2.36	2.22	2.07
75	1.65	1.26	3	1.24	1.67	1.91	1.91	1.97	2.92	1.59	1.81	1.07	1.41	3.79	1.67	1.61	1.67	1.61	1.55
78	1.15	1.18	3.44	1.12	1.08	1.04	1.85	1.46	2.02	1.44	1.45	0.92	1.32	3.09	1.26	4.17	1.43	6.59	1.34
81	9.75	9.85	9.75	0.92	5.51	0.98	1.76	12.85	12.37	14.85	12.26	7.34	11.61	10.38	13	3.39	1.5	4.14	1.09
84	7.69	6.95	7.98	10.38	22.21	11.91	14.06	8.94	8.44	9.05	10.13	4.65	8.71	6.53	10.28	13.66	17.11	17.56	9.6
87	7.27	7.17	5.89	8.85	9.97	8.83	9.11	9.27	7.68	8.35	9.86	4.31	7.53	5.42	9.95	9.33	13.43	10.54	7.17

## Sheet: 5b
	WT	WT.1	WT.2	WT.3	WT.4	WT.5	WT.6	Chk2-/-	Chk2-/-.1	Chk2-/-.2	Chk2-/-.3	Chk2-/-.4	Chk2-/-.5	Chk2-/-.6	Chk2-/-.7	Chk2-/-.8	Chk2-/-.9	Chk2-/-.10	Chk2-/-.11
AUC	1.03844	0.997174	1.08366	0.880724	1.15263	0.977106	1.13878	1.28575	1.14839	1.32222	1.49293	0.850763	1.20888	1.18542	1.38298	1.24816	1.28491	1.48982	0.881006

## Sheet: 5c
	WT	WT.1	WT.2	WT.3	WT.4	WT.5	WT.6	WT.7	WT.8	WT.9	WT.10	WT.11	Chk2-/-	Chk2-/-.1	Chk2-/-.2	Chk2-/-.3	Chk2-/-.4	Chk2-/-.5	Chk2-/-.6	Chk2-/-.7	Chk2-/-.8
	100	82	89	136	109	92	110	116	109	92	110	116	65	74	71	60	92	78	60	92	78

## Sheet: 5d
	WT	WT.1	WT.2	WT.3	WT.4	WT.5	WT.6	WT.7	WT.8	WT.9	WT.10	WT.11	WT.12	Chk2-/-	Chk2-/-.1	Chk2-/-.2	Chk2-/-.3	Chk2-/-.4	Chk2-/-.5	Chk2-/-.6	Chk2-/-.7	Chk2-/-.8	Chk2-/-.9	Chk2-/-.10	Chk2-/-.11
	2.8	3.38	4.34	0.72	0.57	2.42	10.6	1.49	2.03	0.49	2.1	1.34	2.81	10.33	36.07	5.77	1.31	2.48	19.93	14.25	20.82	8.43	1.03	1.73	1.88

## Sheet: 5e
Time	HFD WT males	HFD WT males.1	HFD WT males.2	HFD WT males.3	HFD WT males.5	HFD WT males.6	HFD WT males.7	HFD WT males.8	HFD WT males.9	HFD WT males.10	HFD Chk2-/- males	HFD Chk2-/- males.1	HFD Chk2-/- males.2	HFD Chk2-/- males.3	HFD Chk2-/- males.4	HFD Chk2-/- males.5	HFD Chk2-/- males.6	HFD Chk2-/- males.7
0	87	98	116	131	73	80	51	63	56	66	91	101	96	78	56	58	81	62
15	273	240	272	317	288	274	136	179	154	146	202	257	179	219	182	227	223	166
30	184	187	219	265	191	183	100	149	127	211	139	172	134	127	121	142	125	121
60	149	166	239	203	177	193	103	119	139	188	117	157	141	140	117	145	136	124
120	106	115	112	112	110	113	73	86	145	100	111	96	85	97	86	106	111	103

## Sheet: 5f
Time	WT	WT.1	WT.2	WT.3	WT.4	WT.5	WT.6	WT.7	WT.8	WT.9	Chk2-/-	Chk2-/-.1	Chk2-/-.2	Chk2-/-.3	Chk2-/-.4	Chk2-/-.5
0	0.956573	1.3984	0.956573	0.631066	0.522231	0.90036	1.52318	0.754504	0.911795	0.645573	1.1233	2.03604	1.31098	2.32553	2.87911	1.21954
15	3.53486	4.63173	3.14802	2.64572	2.59984	4.03319	5.2948	4.18289	3.6348	3.95716	7.33378	8.13482	9.7725	7.50607	11.4606	10.1433

## Sheet: 5g
Time	HFD WT male	HFD WT male.1	HFD WT male.2	HFD WT male.3	HFD Chk2-/-male	HFD Chk2-/-male.1	HFD Chk2-/-male.2	HFD Chk2-/-male.3	HFD Chk2-/-male.4
0	13.46	14.87	22.74	15.57	19.7	15.92	20.38	24.07	12.03
15	17.31	30.32	37.09	25.73	19.7	28.36	37.09	38.37	14.52

## Sheet: 5h
Time	WT female	WT female.1	WT female.2	WT female.3	WT female.4	Chk2-/- female	Chk2-/- female.1	Chk2-/- female.2
0	124	118	131	130	118	116	97	106
15	286	327	241	199	302	226	285	212
30	304	241	185	212	198	150	180	161
60	235	182	137	172	175	135	188	152
120	135	155	128	118	130	123	90	106

## Sheet: 5i
	WT female	WT female.1	WT female.2	WT female.3	WT female.4	WT female.5	WT female.6	WT female.7	WT female.8	WT female.9	WT female.10	WT female.11	WT female.12	WT female.13	WT female.14	Chk2-/- female	Chk2-/- female.1	Chk2-/- female.2	Chk2-/- female.3	Chk2-/- female.4	Chk2-/- female.5	Chk2-/- female.6	Chk2-/- female.7
0	1.1	1.2	0.4	0.4	0.5	0.4	0.4	0.4	1.1	1.2	0.9	1	0.6	0.8	1	0.8	0.7	0.5	0.5	0.8	0.8	0.9	0.8
15	2.5	2.4	2.2	2.1	1.1	1.1	1	0.9	2.3	2.1	3.4	2	2.7	2.4		5.1	4.6	2.3	2.4	1.7	3.2	4
