# Supplementary material for: Checkpoint kinase 2 controls insulin secretion and glucose homeostasis
Source: Nat Chem Biol. 2023 Nov 9;20(5):566–76. doi: 10.1038/s41589-023-01466-4 (PMC11062908; doi:10.1038/s41589-023-01466-4)
Supplement: Supplementary file 9 — Statistical source data. [file 41589_2023_1466_MOESM9_ESM.xlsx]

## Sheet: 6a
		G0	G0	G0+AZD	G0+AZD	G0+AZD	G20	G20	G20	G20+AZD	G20+AZD	G20+AZD
Citric acid	-0.46196	-0.43561	-0.56149	-0.88465	-0.82503	-0.98083	1.67988	1.52041	1.5353	-0.22435	0.172528	-0.53421
D-malic acid	-0.94599	-0.97073	-0.99073	-0.96512	-0.96199	-0.66377	1.40456	1.20161	0.865432	0.792141	1.02261	0.211959
Succinic acid	-0.67838	-0.74853	-0.75122	-0.99094	-0.99618	-0.9844	0.802164	1.14753	-0.12863	0.759019	1.84046	0.729088
Fumaric acid	-0.51235	-0.72378	-0.77831	-0.83429	-0.94925	-0.9145	1.30772	0.84729	0.660515	0.460813	1.95632	-0.52017
Lactic acid	-0.83707	-0.87266	-0.86395	-0.91741	-0.89513	-0.88615	1.14382	1.02399	0.080711	0.758135	1.78796	0.477743
D-ribose-5-phosphate	-0.45779	-0.72698	-0.7236	-0.80844	-0.91451	-0.46395	-0.11887	-0.06773	-0.45507	1.31441	1.37748	2.04505
D-Sedoheptulose-7-phosphate	-0.06876	-0.36968	-0.36693	-1.11865	-1.13525	-0.59232	0.064327	-0.27569	-0.49324	2.13366	1.6048	0.617745
Beta-Glycerolphosphate	-0.29185	-0.44438	-0.47262	-0.68126	-0.69694	-0.61413	-0.20502	-0.6132	-0.30212	2.63562	0.462087	1.2238
Arachidonic acid	0.228732	-0.60616	-0.82248	0.861323	0.619106	0.815975	-1.71897	-1.2538	-0.06914	1.11729	1.41154	-0.58341
Nonanoic acid	-0.3558	-0.28465	-0.51537	0.805521	0.945875	0.350158	-1.14165	-1.0483	-1.07671	1.75659	-0.73128	1.29563
Glycerol monostearate	0.557153	0.653288	0.463221	1.37468	1.46039	0.555538	-0.32211	-0.62009	-0.33067	-1.3689	-0.81666	-1.60584
3-phosphoglyceric acid	-0.83135	-0.84396	-0.85557	-0.82571	-0.83829	-0.74622	0.489574	1.13986	0.902312	2.03073	0.622061	-0.24345
Palmitoleic acid	-0.60551	-1.34403	-1.55352	0.068013	-0.64721	0.289421	-0.25173	-0.3063	0.462854	1.78315	1.31699	0.787864
11-Eicosenoic acid	-0.14259	-0.8885	-1.14857	-0.18241	-0.51106	0.025174	-0.77636	-0.58283	0.365465	0.695502	0.556472	2.5897
Pentadecanoic acid	-0.40066	-0.50615	-0.53044	-0.33803	-0.36333	-0.37484	-0.5584	-0.51773	-0.3464	0.788703	2.92281	0.224468
Cholesterol	0.642483	1.04118	0.737452	0.559288	0.707556	-0.36004	0.283264	0.676072	0.221831	-1.75914	-0.84864	-1.90131
Caprylic acid	-0.24119	-0.49132	-1.11782	1.75833	1.12505	1.51741	0.456229	-0.12445	-0.56021	-1.04158	-0.22261	-1.05783
L-proline	-0.61914	-0.42776	-0.15877	-1.14243	-1.02135	-0.63225	1.3404	1.29157	1.77199	0.676915	-0.45253	-0.62665
Thymine	0.095537	-0.12353	-0.39667	0.86636	0.791326	1.93466	-1.13494	-1.04746	-0.54307	0.513072	0.594475	-1.54976
Thymine.1	-0.45721	-0.76671	-0.98955	2.03785	1.56622	0.996176	-0.38037	-0.45837	-0.46952	0.176407	-0.28697	-0.96796
DL-3-aminoisobutyric acid	0.524804	0.271109	-0.23977	1.03876	0.910878	1.7712	-0.78574	-0.89672	-0.26122	-0.21566	-0.11826	-1.99937
D-Glucose	-0.96979	-0.9971	-1.05384	-0.76964	-0.77633	-0.95121	1.20511	0.772551	0.72155	1.33759	0.293808	1.1873
L-alanine	-1.01908	-0.61185	-0.79812	-1.16794	-1.16196	-0.61169	0.640226	0.741048	0.435234	1.75622	0.978669	0.819242
Hydroxyurea	0.474449	-0.67989	-0.34863	1.33235	1.32912	1.49748	-0.31375	-0.39835	-0.27282	-0.32278	-0.33229	-1.96489
5-hydroxyindole-2-carboxylic acid	-0.40517	-1.0256	-1.12638	0.482822	-0.05938	0.135662	-1.30887	-0.53894	-0.09861	1.8972	0.498373	1.54891
Glycine	0.431404	0.473498	1.12675	-1.17835	-1.2747	-0.29848	1.17158	1.69766	-0.90611	-0.711	0.231272	-0.76352
D-Glucose.1	-0.91642	-0.89332	-0.97597	-0.5923	-0.5944	-1.06755	1.35887	0.531224	0.680158	1.41548	-0.31408	1.36831
Tyrosine	-0.88993	-0.95399	-0.36499	-0.53844	-0.59486	0.389565	-0.64324	-0.68043	-0.34115	1.79003	1.11819	1.70924
Adenine	-0.2058	-0.53706	-0.74151	0.249011	0.157038	1.16736	-1.29667	-0.43645	-0.66208	0.748083	2.29336	-0.73528
Oxalic acid	0.723749	1.13555	0.759317	0.513923	0.639171	0.674556	0.455365	-0.19965	-0.05472	-1.60718	-1.40135	-1.63873
L-lysine	-0.78813	-0.95706	-0.94724	-0.18433	-0.25917	1.1215	-0.42041	-0.8757	-0.38122	2.15472	0.385332	1.15172
Lactamide	0.445971	0.07097	0.157996	1.1796	1.19978	1.01727	0.060092	-0.66572	0.466089	-1.24494	-0.60831	-2.07879
Phosphoric acid	0.697863	1.10381	0.80514	0.409118	0.545961	0.486209	0.190504	0.375724	-0.03746	-1.58912	-0.87058	-2.11718
Phenylethylamine	1.02677	0.566461	0.377088	0.886619	0.888599	0.786824	-0.54788	-0.93966	0.301803	-0.94437	-0.14368	-2.25858
Benzoic acid	0.066363	-0.13127	-0.53213	0.755909	0.736297	1.12571	0.373932	-1.73772	-0.77558	-1.42116	-0.05128	1.59094
L-pyroglutamic acid	-0.1379	-0.08475	-0.42557	-0.74483	-0.87611	-0.28123	1.46654	1.7029	-0.24046	-0.18425	1.35712	-1.55148
L-glutamic acid	-0.07254	-0.38759	-0.43809	-0.92405	-0.88272	-0.44529	1.02044	1.55861	0.062877	-0.25865	1.96237	-1.19538
Guanine	-0.04053	-0.84108	-1.20955	-0.07561	-0.23758	0.830371	-1.02664	-0.64497	-0.08071	1.83493	1.77542	-0.28406
Glycolic acid	0.867535	0.524327	0.670445	0.985278	0.980844	0.185426	-1.53992	0.817152	-1.43553	-0.05866	-1.47735	-0.51955
DL-isoleucine	-0.33603	-0.70062	-0.68426	-0.9363	-1.0006	-0.25523	0.135712	0.425892	1.73469	0.791436	1.79271	-0.9674
p-anisic acid	-0.46935	-0.51172	-0.53686	-0.30052	-0.35545	-0.41405	-0.57528	-0.52917	-0.47525	0.933116	2.82203	0.412494
α-D-Glucosamine 1-phosphate	1.03131	1.13255	0.904181	0.05349	0.158595	0.945933	-0.2834	-0.06344	-0.00617	-1.55199	-0.23138	-2.08969
Tagatose	-0.62829	-0.65955	-0.66447	-0.54492	-0.51751	-0.51352	-0.36289	-0.15498	-0.12014	2.17738	-0.00839	1.99727
Urea	-0.42677	-0.38039	-0.38859	-0.30121	-0.26995	-0.50146	-0.67585	-0.76421	-0.38016	1.12475	2.75953	0.204318
1-methylhydantoin	-0.55951	-0.55777	-0.59564	-0.04291	-0.11714	-0.29351	-0.63208	-0.55715	-0.47556	1.86214	-0.35276	2.3219
Hypotaurine	0.812632	0.77068	0.455903	0.655234	0.564305	0.90042	0.398342	-0.2655	-1.07007	-1.14238	0.212761	-2.29234
Fructose	-0.5816	-0.60306	-0.58138	-0.46987	-0.48186	-0.50132	-0.16688	-0.45805	-0.21711	2.0848	-0.16763	2.14395
Myo-inositol	-0.41758	-0.44732	-0.50621	-0.57504	-0.61246	-0.54126	0.046238	-0.33962	-0.66452	2.31752	-0.11129	1.85154
Lauric acid	-0.44177	-0.47329	-0.48814	-0.42256	-0.41005	-0.39746	-0.27738	-0.52028	-0.46688	2.10285	-0.37519	2.17015
Xylitol	-0.51554	-0.51879	-0.52061	-0.50929	-0.51287	-0.52222	-0.4092	-0.4917	0.262255	2.07876	-0.43988	2.0991
Isomaltose	-0.46942	-0.4782	-0.4796	-0.46144	-0.46279	-0.47454	-0.15982	-0.41183	-0.41135	2.2791	-0.44742	1.97732
Methyl-beta-D-galactopyranoside	-0.45997	-0.46135	-0.46148	-0.46812	-0.4684	-0.47805	-0.2426	-0.36524	-0.41031	2.23582	-0.45278	2.0325
Myo-inositol.1	1.0828	1.29919	0.8542	0.169161	0.167816	0.295889	0.699846	0.016394	-1.20104	-1.23778	-0.20797	-1.9385
Uridine 5'-monophosphate	-0.01461	-0.24657	-0.56805	-0.72957	-0.86873	-0.93833	-0.64514	0.656118	-0.37327	0.939705	2.55442	0.234019
Cytindine-5'-monophosphate	-0.38172	-0.41438	-0.40943	-0.48152	-0.48103	-0.36372	-0.51605	-0.40268	-0.40659	1.03702	2.87186	-0.05175
Uridine 5'-monophosphate.1	-0.56269	-0.45788	0.280203	-0.62388	-0.6133	-0.61061	-0.39728	-0.37459	-0.51576	1.6219	-0.20014	2.45402
D-lyxose	-0.52363	-0.55232	-0.55253	-0.48693	-0.48745	-0.5551	0.38729	-0.43906	-0.42531	2.12688	-0.50053	2.00868
D-lyxose.1	-0.49501	-0.50475	-0.50304	-0.51502	-0.50671	-0.5305	0.293357	-0.43012	-0.44231	2.03283	-0.53402	2.13529
Methyl-beta-D-galactopyranoside.1	-0.53494	-0.51467	-0.22248	-0.5415	-0.54414	-0.55129	0.168248	-0.48272	-0.40552	2.06178	-0.55827	2.12552
Hypoxanthine	-0.25578	-0.62034	-0.71476	-0.9937	-1.05018	0.274877	0.100147	0.312718	-0.54022	1.30635	2.39211	-0.21122
Aspartic acid	0.936373	1.0343	0.732403	-0.24011	-0.21633	0.631001	0.51002	0.746711	-0.69407	-1.23468	0.071523	-2.27715
Sedoheptulose	-0.50339	-0.51372	-0.55127	-0.49747	-0.50345	-0.49519	0.43184	-0.51494	-0.30317	2.17661	-0.65516	1.92931
L-valine	-0.69635	-0.79991	-0.81416	-1.01662	-0.99263	0.282025	0.576488	0.201503	0.301061	1.22397	2.21785	-0.48322
Maltitol	-0.36719	-0.85483	-0.68693	-0.39688	-0.40275	0.38098	-0.67058	-0.45122	0.28542	0.846662	2.74944	-0.43213
Cytosine	1.4191	-0.13127	-0.62809	0.293066	0.366929	0.68091	-0.70246	1.72873	0.224442	-0.62659	-0.8022	-1.82257

## Sheet: 6b
Pentose Phosphate Pathway (Non-oxidative Branch)	Pentose Phosphate Pathway	Basal Cell Carcinoma Signaling	Rold of Lipids/Lipid Rafts in the Pathogenesis of Influenza	Caveolar-mediated Endocytosis Signaling
3.391	2.9	2.325	2.325	2.025

## Sheet: 6c
C	C.1	C.2	C.3	KO	KO.1	KO.2	KO.3
12.6372	13.3419	14.9911	15.4202	21.2129	22.417	22.2295	21.0882

## Sheet: 6d
Ctrl	Ctrl.1	Ctrl.2	Ctrl.3	Ctrl.4	Ctrl.5	Ctrl.6	sgCHEK2	sgCHEK2.1	sgCHEK2.2	sgCHEK2.3	sgCHEK2.4	sgCHEK2.5	sgCHEK2.6
88.8637	90.783	111.608	108.745	100.153	100.153	99.6933	74.5829	72.0584	65.2922	64.95	86.633	91.764	85.7001

## Sheet: 6f
Control	Control.1	Control.2	Control.3	Control.4	PP2A KD#1	PP2A KD#1.1	PP2A KD#1.2	PP2A KD#1.3	PP2A KD#1.4	PP2A KD#2	PP2A KD#2.1	PP2A KD#2.2	PP2A KD#2.3	PP2A KD#2.4
0.70263	0.9425	1.2048	1.06062	1.08944	1.35358	1.25436	1.07708	1.39945	1.24273	1.28252	1.25405	1.21718	1.14633	1.37015

## Sheet: 6g
Control	Control.1	Control.2	Control.3	PP2A KD #1	PP2A KD #1.1	PP2A KD #1.2	PP2A KD #1.3	PP2A KD #2	PP2A KD #2.1	PP2A KD #2.2	PP2A KD #2.3
2.2853	2.27594	2.28918	2.51044	1.48562	1.6554	1.78683	1.77667	1.85751	1.64799	1.53222	1.61542

## Sheet: 6h
Control	Control.1	Control.2	Control.3	PP2A KD #1	PP2A KD #1 .1	PP2A KD #1 .2	PP2A KD #1 .3	PP2A KD #2	PP2A KD #2 .1	PP2A KD #2 .2	PP2A KD #2 .3
3.34535	3.35739	2.95542	3.30452	1.71616	1.73099	1.78281	1.87798	1.73356	1.83493	1.4436	1.64857

## Sheet: 6i
Control	Control .1	Control .2	PLK1 KD #1	PLK1 KD #1.1	PLK1 KD #1.2	PLK1 KD #2	PLK1 KD #2.1	PLK1 KD #2.2
95.7	95.2	109.1	73.5	63	81.5	74.9	84.5	81.9

## Sheet: 6j
Ctrl	Ctrl.1	Ctrl.2	Ctrl.3	PLK1 KD #1	PLK1 KD #1 .1	PLK1 KD #1 .2	PLK1 KD #1 .3	PLK1 KD #2	PLK1 KD #2 .1	PLK1 KD #2 .2	PLK1 KD #2 .3
2.32865	2.26514	2.54654	2.76693	1.96271	1.81736	1.55618	1.66107	1.57986	1.7808	1.54378	1.54742

## Sheet: 6k
Control	Control.1	Control.2	Control.3	PLK1 KD #1	PLK1 KD #1 .1	PLK1 KD #1 .2	PLK1 KD #1 .3	PLK1 KD #2	PLK1 KD #2 .1	PLK1 KD #2 .2	PLK1 KD #2 .3
3.34535	3.35739	2.95542	3.30452	1.60333	1.52457	1.60795	1.58126	2.08897	2.24233	1.91401	2.14866

[truncated: 2 more sheets: 6l, 6m]
