# Supplementary material for: Checkpoint kinase 2 controls insulin secretion and glucose homeostasis
Source: Nat Chem Biol. 2023 Nov 9;20(5):566–76. doi: 10.1038/s41589-023-01466-4 (PMC11062908; doi:10.1038/s41589-023-01466-4)
Supplement: Supplementary file 11 — Statistical source data. [file 41589_2023_1466_MOESM11_ESM.xlsx]

## Sheet: 1a
	DMSO				Ethanol				nth				TAE 684				CP 358774				BPDQ				D4476				EKI-785				2-NP				Daphnetin				Tyrphostin AG 1295				Vandetanib (ZD6474)				6-bromoindirubin-3'-oxime (BIO)
NG	0.8	0.8	0.9	0.9	1	1.1	0.9	1.1	1	0.9	1	1.1	1.1	1	1.7	1.5	0.9	1	1.2	1.4	1	0.9	1.4	1.3	1	1	1.2	1.3	1	0.9	1.1	1.3	0.9	1	1.1	1	1.1	1.1	1.3	1	1	0.8	0.9	0.9	1.3	1.2	1.2	1.1	1.2
HG	6.7	7.6	8	11.2	5.9	6.5	5.5	7.1	5.5	5.5	5.4	6.2	8.6	8.9	11.2	12.9	12.7	12.5	16.1	19.1	8.4	11.8	14.2	13.9	10.6	11.5	13.4	15.7	9.6	12.3	14	15.2	10.6	10.7	12.9	14.2	9.4	10.2	8.5	9.6	3.5	4.1	4.4	4.8	10.8	12.8	10	11.7	9.2
[truncated: 47 more columns]

## Sheet: 1b
	Control	Control.1	Control.2	Control.3	10uM AZD	10uM AZD.1	10uM AZD.2	10uM AZD.3
NG	60.8268	61.5226	62.9219	82.4892	66.1388	90.6138	69.0212	82.1195
HG	439.283	418.183	355.721	182.845	1832.8	1920.23	1716.97	2139.9

## Sheet: 1c
	Control	Control.1	Control.2	Control.3	1 µM AZD7762	1 µM AZD7762.1	1 µM AZD7762.2	1 µM AZD7762.3
NG	3.06	3.04	2.68	2.16	2.84	2.64	2.54	2.81
HG	25.37	27.18	27.63	26.12	39.56	30.26	38.44	43.03

## Sheet: 1d
	Control	Control.1	Control.2	Control.3	1 µM AZD7762	1 µM AZD7762.1	1 µM AZD7762.2	1 µM AZD7762.3	10 µM AZD7762	10 µM AZD7762.1	10 µM AZD7762.2	10 µM AZD7762.3
LG	1.98	2.32	2.02	1.75	3.17	3.26	3.48	2.89	4.73	4.31	4.63	4.48
HG	6.78	6.79	6.48	5.86	10.15	10.27	12.16	10.8	14.69	13.97	17.87	15.51

## Sheet: 1e
	Control	Control.1	Control.2	Control.3	Control.4	Control.5	Control.6	Control.7	10uM AZD	10uM AZD.1	10uM AZD.2	10uM AZD.3	10uM AZD.4	10uM AZD.5	10uM AZD.6	10uM AZD.7
LG	2.10645	2.07828	1.32384	1.63655	2.26126	2.17856	1.63851	1.81604	2.32799	2.2077	2.32015	2.47099	2.58773	2.58409	2.28683	2.43558
HG	2.29658	2.64665	2.35027	2.9828	2.1953	2.12615	2.21355	2.84064	3.28141	2.93971	2.71979	2.94649	3.27099	2.92855	2.5599	2.77071

## Sheet: 1f
	Fold Change	Fold Change	Fold Change	Fold Change
G2	1.21614	1.13543	1.13027	1.01564
G5	1.29328	1.38044	1.35677	1.42399
G11	1.47613	1.45311	1.50555	1.40337

## Sheet: 1g
	Control	Control	Control	Control	1 µM AZD7762	1 µM AZD7762	1 µM AZD7762	1 µM AZD7762
NG	3.06	3.04	2.68	2.16	2.84	2.64	2.54	2.81
HG	25.37	27.18	27.63	26.12	39.56	30.26	38.44	43.03

## Sheet: 1h
	Control	Control	Control	Control	AZD	AZD	AZD	AZD
HG	2.87	2.55	2.32	2.32	4.99	5.07	4.9	4.4

## Sheet: 1i
Control	Control	Control	Control	AZD	AZD	AZD	AZD
1.11171	1.05034	0.820222	1.01772	1.82495	1.8754	1.71704	1.43062
