# Supplementary material for: Checkpoint kinase 2 controls insulin secretion and glucose homeostasis
Source: Nat Chem Biol. 2023 Nov 9;20(5):566–76. doi: 10.1038/s41589-023-01466-4 (PMC11062908; doi:10.1038/s41589-023-01466-4)
Supplement: Supplementary file 12 — Statistical source data. [file 41589_2023_1466_MOESM12_ESM.xlsx]

## Sheet: 2a
Minutes	Control	Control.1	Control.2	Control.3	Control.4	Control.5	AZD	AZD.1	AZD.2	AZD.3	AZD.4	AZD.5	AZD.6	AZD.7	AZD.8
0	1	1.19	1.19				1.07	0.96	0.97	1.08
3	1.06	0.96	0.88				0.86	0.94	0.95	0.89
4.5	0.94	0.85	0.92				1.07	1.1	1.08	1.04
7.5	1.02	1.35	0.97	1.15	0.62	0.58	1.21	1.35	1.31	1.17	1.18	1.16	1.25	1.2	1.37
9	1.07	0.87	1.12	1.05	1.36	1.27	1.05	0.7	0.9	0.87	0.87	0.92	0.91	0.89	0.83
10.5	0.91	0.77	0.91	0.8	1.02	1.15	0.74	0.95	0.79	0.96	0.95	0.92	0.84	0.91	0.8
12	0.65	0.99	0.73	0.8	0.89	0.96	0.62	2.27	0.99	0.96	1.98	0.88	0.82	2.55	0.85
13.5	0.63	0.83	0.42	0.85	0.74	0.79	0.87	0.96	1.04	0.67	0.62	0.56	0.71	0.77	0.83
15	1	0.81	0.73	0.99	0.99	1.09	0.54	0.69	0.83	0.73	0.69	0.65	0.8	0.87	0.95
16.5	1.14	0.95	0.9	0.97	0.83	0.91	0.65	5.48	1.13	0.76	4.43	1	1.12	5.4	1.09
18	3.12	3.39	6.91	8.18	2.11	2.33	9.98	7.05	9.47	9.3	6.17	8.72	11.47	7.61	9.06
19.5	18.91	14.76	10.25	11.77	2.67	2.65	15.56	14.73	17.48	13.41	10.03	13.16	17.45	14.6	13.14
21	15.24	13.85	6.91	7.03	1.65	1.64	8.05	11.7	9.41	7.48	8.16	8.28	8.81	10.52	7.56
22.5	8.59	7.54	4.4	4.11	1.3	1.29	4.84	9.1	6.84	4.02	6.91	5.74	5.61	8.39	6.3
24	5.97	5.64	3.28	3.67	1.36	1.39	3.52	4.14	4.77	3.91	4.43	4.95	4.62	4.79	4.95
25.5	3.25	2.94	3.1				4.93	4.93	4.45
27	3.48	2.91	3.2				4.63	4.63	4.14
30	5.36	4.17	3.87				5.77	4.21	4.39	5.2
33	5.27	4.58	3.85				4.97	3.91	3.7	4.72
36	5.38	4.4	3.6				5.2	4.02	4.77	4.62
39	5.34	3.92	3.03				4.61	3.83	4.07	4.28
42	5.93	4.11	3.33				5.23	4.31	4.38	4.53
45	5.22	3.62	3.02				4.06	3.7	4.07	4.16
48	4.82	3.62	2.88				4.33	3.29	4.04	4.19
51	5.55	3.94	2.32				4.39	3.13	3.8	3.8
54	4.9	3.54	3.41				3.63	3.91	3.4	5.02
57	4.04	2.94	3.31				3.06	3.68	3.4	4.4
63	2.27	1.6	1.7				1.56	1.64	1.58	2.2
66	1.17	0.99	1.03				1.04	0.97	0.89	1.2
69	0.93	0.75	0.93				0.86	0.83	0.73	0.86
70.5	0.92	0.76	0.77				0.76	0.93	0.8	0.88
72	0.9	0.74	0.71				0.72	0.76	0.71	0.88
73.5	2.48	7.88	7.26				12.57	11.47	9.59	11.52
75	14.15	6.02	6.75				6.41	7.25	9.75	9.27
78	4.29	2.71	2.96				3.26	2.97	3.31	3.38
81	3.71	2.18	2.13				2.6	2.83	2.68	3.04

## Sheet: 2b
	Control	Control .1	Control .2	Control .3	Control .4	Control .5	AZD	AZD.1	AZD.2	AZD.3	AZD.4	AZD.5	AZD.6	AZD.7	AZD.8
	31.29	27.46	26.43	21.88	26.99	24.93	30.49	33.46	33.2	27.58	25.06	27.35	34.85	33.31	27.55

## Sheet: 2c
	Control	Control.1	Control.2	Control.3	AZD	AZD.1	AZD.2	AZD.3
HG	3.66746	4.56399	6.34205	5.53877	3.48593	5.28842	5.18884	4.46765

## Sheet: 2d
	Control	Control.1	Control.2	Control.3	AZD	AZD.1	AZD.2	AZD.3
HG	31.8236	31.5438	26.5519	23.1148	12.7581	14.8535	13.6431	13.2246

## Sheet: 2f
Donor 4	Donor 4	Donor 4	Donor 4	Donor 4	Donor 4	Donor 4	Donor 4	Donor 4	Donor 4	Donor 4	Donor 5	Donor 5	Donor 5	Donor 5	Donor 5	Donor 5	Donor 5	Donor 5	Donor 5	Donor 5	Donor 5	Donor 5	Donor 6	Donor 6	Donor 6	Donor 6	Donor 6	Donor 6	Donor 6	Donor 6	Donor 6	Donor 6	Donor 4	Donor 4	Donor 4	Donor 4	Donor 4	Donor 4	Donor 4	Donor 4	Donor 4	Donor 4	Donor 4	Donor 4	Donor 4	Donor 4	Donor 4	Donor 4	Donor 4
Control	Control.1	Control.2	Control.3	Control.4	Control.5	Control.6	Control.7	Control.8	Control.9	Control.10	Control.11	Control.12	Control.13	Control.14	Control.15	Control.16	Control.17	Control.18	Control.19	Control.20	Control.21	Control.22	Control.23	Control.24	Control.25	Control.26	Control.27	Control.28	Control.29	Control.30	Control.31	Control.32	AZD	AZD.1	AZD.2	AZD.3	AZD.4	AZD.5	AZD.6	AZD.7	AZD.8	AZD.9	AZD.10	AZD.11	AZD.12	AZD.13	AZD.14	AZD.15	AZD.16
40.3757	56.8724	60.7699	66.8933	49.8666	57.5593	68.3717	58.275	62.8622	69.6918	56.7464	60.4007	28.7501	37.2611	65.6237	75.3489	86.7273	96.226	70.1156	67.5851	71.5807	68.6895	57.6407	55.4107	64.4853	75.1318	81.0733	37.3029	35.93	38.5722	60.7329	65.7108	76.0759	55.0937	53.1953	55.7051	65.8926	35.5618	37.3548	37.6973	58.187	48.4314	64.0354	88.4603	62.3079	50.2833	40.8367	41.7137	53.6477	43.5566
[truncated: 36 more columns]

## Sheet: 2h
	Donor 7	Donor 7	Donor 7	Donor 7	Donor 8	Donor 8	Donor 8	Donor 8	Donor 9	Donor 9	Donor 9	Donor 9	Donor 9	Donor 7	Donor 7	Donor 7	Donor 8	Donor 8	Donor 8	Donor9	Donor9	Donor9
	Control	Control.1	Control.2	Control.3	Control.4	Control.5	Control.6	Control.7	Control.8	Control.9	Control.10	Control.11	Control.12	AZD	AZD.1	AZD.2	AZD.3	AZD.4	AZD.5	AZD.6	AZD.7	AZD.8
	14.6686	1.50142	1.72431	29.5118	36.5113	17.2377	14.4278	25.3512	19.5709	10.1933	3.30114	4.17459	1.77849	2.83448	2.13117	5.17879	8.29502	24.1513	15.0734	3.2017	2.60387	3.70983

## Sheet: 2j
Donor 7	Donor 7	Donor 7	Donor 7	Donor 8	Donor 8	Donor 8	Donor 8	Donor 8	Donor 9	Donor 9	Donor 9	Donor 9	Donor 7	Donor 7	Donor 7	Donor 7	Donor 7	Donor 7	Donor 8	Donor 8	Donor 8	Donor 8	Donor 8	Donor 9	Donor 9	Donor 9	Donor 9	Donor 9
Control	Control.1	Control.2	Control.3	Control.4	Control.5	Control.6	Control.7	Control.8	Control.9	Control.10	Control.11	Control.12	AZD	AZD.1	AZD.2	AZD.3	AZD.4	AZD.5	AZD.6	AZD.7	AZD.8	AZD.9	AZD.10	AZD.11	AZD.12	AZD.13	AZD.14	AZD.15
0.0312228	7.52166	0.165419	3.27975	2.91821	0.423183	3.46534	3.91938	9.32089	15.6868	0.926461	0.619732	4.90934	0.0968809	9.76562	3.27526	16.1376	0.167366	0.21208	0.0363674	9.3867	0.854209	5.89756	7.95854	9.16626	5.64698	16.2421	1.67698	3.21016

## Sheet: 2l
Donor 7	Donor 7	Donor 7	Donor 8	Donor 8	Donor 8	Donor 8	Donor 9	Donor 9	Donor 9	Donor 7	Donor 7	Donor 7	Donor 8	Donor 8	Donor 8	Donor 9	Donor 9	Donor 9	Donor 9	Donor 9	Donor 9
Control	Control.1	Control.2	Control.3	Control.4	Control.5	Control.6	Control.7	Control.8	Control.9	AZD	AZD.1	AZD.2	AZD.3	AZD.4	AZD.5	AZD.6	AZD.7	AZD.8	AZD.9	AZD.10	AZD.11
1.45	0.74	2.63	4.44	1.05	2.08	2.56	2.53	4.26	1.25	3.7	2.13	1.64	3.51	0.88	1.59	1.8	4.04	2.9	1.19	1.56	2.34
