# Supplementary material for: Checkpoint kinase 2 controls insulin secretion and glucose homeostasis
Source: Nat Chem Biol. 2023 Nov 9;20(5):566–76. doi: 10.1038/s41589-023-01466-4 (PMC11062908; doi:10.1038/s41589-023-01466-4)
Supplement: Supplementary file 13 — Statistical source data. [file 41589_2023_1466_MOESM13_ESM.xlsx]

## Sheet: 3a
Time	Veh	Veh.1	Veh.2	Veh.3	Veh.4	Veh.5	Veh.6	Veh.7	Veh.8	Veh.9	Veh.10	Veh.11	Veh.12	Veh.13	Veh.14	Veh.15	Veh.16	Veh.17	Veh.18	Veh.19	AZD	AZD.1	AZD.2	AZD.3	AZD.4	AZD.5	AZD.6	AZD.7	AZD.8	AZD.9	AZD.10	AZD.11	AZD.12	AZD.13
-60	90	101	104	105	95	92	95	97	96	99	85	91	88	91	101	95	132	128	110	104	99	95	123	108	105	74	87	90	115	120	86	88	108	92
-30	108	114	120	118	116	112	84	81	113	114	129	126	101	99	103	117	131	138	144	144	84	94	142	153	86	97	78	80	112	120	110	115	120	126
0	110	111	106	107	102	100	85	93	112	109	124	116	98	95	84	88	130	134	119	120	75	73	110	150	69	79	85	87	100	109	95	100	94	94
15	418	421	365	408	308	283	244	251	417	391	320	317	388	398	258	266	342	347	382	383	95	124	119	107	241	254	260	169	176	198	267	266	255	170
30	421	444	336	342	302	311	234	260	447	452	330	333	409	389	334	369	391	353	307	357	97	95	67	67	72	274	273	249	194	213	236	291	269	293
60	299	308	231	235	208	206	243	236	437	392	232	226	339	328	356	362	299	285	220	230	69	93	107	95	254	258	256	195	195	198	307	304	318	185
90	197	218	164	167	138	137	202	209	123	104	147	162	230	241	256	252	217	205	176	168	67	77	301	310	312	233	204	196	158	163	175	301	287	303
120	146	159	101	107	95	95	137	146	111	116	102	103	154	152	147	146	124	134	140	144	45	48	147	154	128	130	129	133	105	90	171	176	182	144

## Sheet: 3b
Time	Veh	Veh.1	Veh.2	Veh.3	Veh.4	Veh.5	Veh.6	Veh.7	Veh.8	Veh.9	Veh.10	Veh.11	Veh.12	Veh.13	Veh.14	Veh.15	Veh.16	Veh.17	Veh.18	Veh.19	Veh.20	Veh.21	Veh.22	Veh.23	Veh.24	Veh.25	AZD	AZD.1	AZD.2	AZD.3	AZD.4	AZD.5	AZD.6	AZD.7	AZD.8	AZD.9	AZD.10	AZD.11	AZD.12	AZD.13	AZD.14	AZD.15	AZD.16	AZD.17	AZD.18	AZD.19	AZD.20	AZD.21	AZD.22
-60	0.215342	0.192819	0.142674	0.295225	0.142674	0.215342	0.256971	0.352389	0.169953	0.230015	0.352389	0.384509	0.256971	0.215342	0.142674	0.192819	0.215342	0.364742	0.256971	0.277022	0.230015	0.352389	0.316992	0.352389	0.277022		0.168764	0.168764	0.256971	0.256971	0.215342	0.192819	0.142674	0.11366	0.169953	0.316992	0.230015	0.414133	0.414133	0.352389	0.352389	0.169953	0.215342	0.192819	0.192819	0.236653	0.256971	0.295225	0.168764
0	0.215342	0.11366	0.142674	0.236653	0.142674	0.295225	0.168764	0.352389	0.316992	0.277022	0.515939	0.384509	0.192819	0.256971	0.192819	0.192819	0.215342	0.313371	0.192819	0.277022	0.230015	0.169953	0.277022	0.277022	0.414133	0.230015	0.168764	0.330968	0.471886	0.38101	0.295225	0.215342	0.236653	0.168764	0.384509	0.277022	0.657715	0.580837	0.384509	0.414133	0.230015	0.277022	0.168764	0.295225	0.527537	0.396913	0.256971	0.256971	0.256971
15	0.215342	0.192819	0.295225	0.427742	0.215342	0.442717	0.348076	0.316992	0.414133	0.277022	0.675615	0.441774	0.236653	0.236653	0.295225	0.396913	0.256971	0.412482	0.364742	0.352389	0.169953	0.352389	0.065464	0.580837	0.467791	0.414133	0.330968	0.540962	0.313371	0.486114	0.276456	0.330968	0.295225	0.348076	0.560022	0.710116	0.538423	0.580837	0.467791	0.414133	0.352389	0.384509	0.396913	0.567298	0.427742	0.442717	0.313371	0.348076	0.236653
[truncated: 9 more columns]

## Sheet: 3c
Time	Veh	Veh.1	Veh.2	Veh.3	Veh.4	Veh.5	Veh.6	Veh.7	AZD	AZD.1	AZD.2	AZD.3	AZD.4	AZD.5	AZD.6
-60	141	158	97	107	154	108	104	103	111	128	138	145	133	100	114
0	144	136	137	105	138	129	112	107	117	106	135	132	106	111	119
15	140	117	141	96	140	122	123	115	91	104	134	127	78	105	110
30	127	117	126	88	130	114	118	120	81	95	132	122	78	97	112
45	115	111	127	97	122	116	127	120	82	107	126	121	77	96	116
60	118	115	123	104	123	118	127	123	86	85	133	116	77	104	119
120	112	119	125	92	134	120	119	113	90	83	122	117	89	112	117

## Sheet: 3d
Time	Veh	Veh.1	Veh.2	Veh.3	Veh.4	Veh.5	Veh.6	Veh.7	AZD	AZD.1	AZD.2	AZD.3	AZD.4	AZD.5	AZD.6
0	131	114	127	148	118	103	156	144	137	157	144	151	80	153	147
15	430	330	318	466	387	283	230	383	442	453	479	400	250	452	376
30	439	331	365	490	348	235	219	335	377	388	438	374	318	399	436
60	307	357	318	450	207	185	158	246	234	235	291	229	270	295	338
120	179	170	185	210	148	124	106	155	150	165	168	186	200	187	205

## Sheet: 3e L
Ctrl	Ctrl.1	Ctrl.2	Ctrl.3	Ctrl.4	Ctrl.5	Ctrl.6	Ctrl.7	Ctrl.8	Ctrl.9	AZD	AZD.1	AZD.2	AZD.3	AZD.4	AZD.5	AZD.6	AZD.7	AZD.8	AZD.9
0.15	0.14	0.23	0.13	0.15	0.1	0.12	0.21	0.14	0.19	0.45	0.66	0.1	0.12	0.21	0.14	0.09	0.21	0.04	0.19

## Sheet: 3e R
Ctrl	Ctrl.1	Ctrl.2	Ctrl.3	Ctrl.4	Ctrl.5	Ctrl.6	Ctrl.7	Ctrl.8	AZD	AZD.1	AZD.2	AZD.3	AZD.4	AZD.5	AZD.6	AZD.7	AZD.8
2.78	1.4	13.73	1.17	2.87	3.17	3.51	2.11	2.69	3.65	0.25	2.51	3.04	2.34	7.3	7.21	6.74	2.97

## Sheet: 3f
Time	Veh	Veh.1	Veh.2	Veh.3	Veh.4	Veh.5	Veh.6	Veh.7	Veh.8	Veh.9	Veh.10	12.5mg/kg AZD	12.5mg/kg AZD.1	12.5mg/kg AZD.2	12.5mg/kg AZD.3	12.5mg/kg AZD.4	12.5mg/kg AZD.5	12.5mg/kg AZD.6	12.5mg/kg AZD.7	12.5mg/kg AZD.8	12.5mg/kg AZD.9	12.5mg/kg AZD.10	12.5mg/kg AZD.11
-60	3.24178	0.700723	1.36657	4.63669	0.92671	3.4436	1.36657	2.62991	1.36657	1.36657	2.21571	0.700723	0.92671	4.43973	0.226441	0.468632	0.700723	2.42352	3.24178	4.83298	1.79519	1.36657	3.24178
0	2.83501	2.83501	3.8445	3.24178	1.36657	3.4436	1.36657	0.468632	0.700723	1.58204	2.42352	1.14833	2.00633	1.58204	2.42352	2.62991	0.700723	0.92671	2.42352	0.226441	2.00633	0.700723	1.79519
15	0.92671	1.14833	1.79519	1.36657	0.700723	2.83501	1.36657	1.36657	2.21571	2.42352	1.58204	1.79519	3.4436	3.24178	0.468632	1.79519	1.36657	0.468632	1.14833	3.03894	3.03894	1.58204	1.14833

## Sheet: 3g
Time	Veh	Veh.1	Veh.2	Veh.3	Veh.4	Veh.5	Veh.6	Veh.7	Veh.8	Veh.9	Veh.10	Veh.11	Veh.12	Veh.13	Veh.14	AZD	AZD.1	AZD.2	AZD.3	AZD.4	AZD.5	AZD.6	AZD.7	AZD.8	AZD.9	AZD.10	AZD.11
-60	51.87	35.33	53.09	98.43	59.19	48.46	36.79	55.53	95.72	65.05	83.2	50.65	57.97			33.15	61.14	76.07	40.92	28.3	69.95	74.84	39.22	32.9	35.09	73.22
0	75.82	25.63	37.03	66.52	68.97	79.5	28.54	36.54	72.39	67.99	80.48	27.57	39.46	69.46	70.68	18.87	66.03	24.67	16.94	22.01	68.97	24.67	16.45	22.25	70.44	23.94	13.56
15	104.1	28.06	51.63	94.24	68.48	98.18	26.84	55.04	115.71	68.23	105.33	26.84	50.17	101.38	63.83	22.97	68.23	34.12	17.66	22.49	62.12	34.6	22.73	17.66	66.28	33.63	20.8

## Sheet: 3h
	Control	Control.1	Control.2	Control.3	AZD	AZD.1	AZD.2	AZD.3
HG	1.11353	1.14023	1.17642	1.13821	1.12254	1.16784	1.12254	1.1582

## Sheet: 3i
	Control	Control.1	Control.2	Control.3	AZD	AZD.1	AZD.2	AZD.3
HG	9.28722	11.9853	16.5889	9.60308	4.82104	8.49179	8.30306	5.75685

[truncated: 1 more sheets: 3j]
