# Supplementary material for: Checkpoint kinase 2 controls insulin secretion and glucose homeostasis
Source: Nat Chem Biol. 2023 Nov 9;20(5):566–76. doi: 10.1038/s41589-023-01466-4 (PMC11062908; doi:10.1038/s41589-023-01466-4)
Supplement: Supplementary file 14 — Statistical source data. [file 41589_2023_1466_MOESM14_ESM.xlsx]

## Sheet: 4a
Control	Control.1	Control.2	Control.3	Control.4	Control.5	Control.6	Control.7	sgCHEK2	sgCHEK2.1	sgCHEK2.2	sgCHEK2.3	sgCHEK2.4	sgCHEK2.5	sgCHEK2.6	sgCHEK2.7
582.437	707.479	543.511	809.953	680.727	720.716	697.791	714.167	616.213	585.437	627.397	663.364	633.958	570.78	591.324	771.153

## Sheet: 4b
Target	Control shRNA	Control shRNA.1	Control shRNA.2	Target shRNA	Target shRNA.1	Target shRNA.2
ABL1	0.888843	1.03526	1.08673	0.114493	0.175962	0.175962
	0.888843	1.03526	1.08673	0.403321	0.48971	0.438303
ALK	0.936272	1.06807	1	0.0933202	0.0624278	0.194566
	0.936272	1.06807	1	0.17739	0.792784	0.37501
AXL	1.29235	0.876606	0.882703	0.221186	0.379806	0.652176
	1.02337	1.1434	0.854607	0.464366	0.374577	0.359318
BMX	1	0.694959	1.43893	1.2266e-05	0.0001277	1.2266e-05
	1	0.694959	1.43893	9.1767e-05	0.00016656	0.00012363
BTK	1	0.959264	1.04247	0.41658	0.523647	0.690956
	1.08673	0.986233	0.933033	0.277392	0.655197	0.358489
CAMK1	0.886791	0.868541	1.29834	0.275476	0.210224	0.251739
	0.89296	0.983957	1.13813	0.236514	0.220676	0.233258
CHEK1	1	1.31494	0.760489	0.0149366	0.0151977	0.0154634
	1	0.96929	1.03168	0.111234	0.48689	0.607799
CSF1R	1.04729	0.569066	1.67791	0.0571145	0.00083265	0.00055701
	1.04729	0.569066	1.67791	0.197967	0.199344	0.1966
EPHA1	0.511687	1.22547	1.59475	0.125579	0.125579	0.290511
	1.00463	1.00463	0.990801	0.408007	0.298679	0.117984
EPHA3	0.628507	1.19748	0.795536	0.294567	0.322343	0.380684
	1.09682	0.974905	0.935191	0.5	0.570382	0.532185
FER	0.949342	1	1.05336	0.284862	0.506394	0.499423
	1.20581	0.82932	1	0.140632	0.211686	0.17254
FGR	0.986233	1	1.01396	0.109829	0.109829	0.109829
	1	0.750019	1.3333	0.0821839	0.0821839	0.0821839
FLT1	0.844791	1.17013	1.01162	0.251158	0.251158	0.251158
	0.825496	1.16743	1.03766	0.512871	0.485205	0.459032
FLT3	1.04488	1.17555	0.814131	0.210224	0.334482	0.246558
	1.23114	1.04972	0.773783	0.320116	0.413703	0.428292
FYN	0.988514	1.15936	0.872564	0.329877	0.312083	0.271684
	0.97041	1.01866	1.01162	0.257623	0.250578	0.255843
HCK	1	1.20999	0.82645	0.224015	0.37156	0.323462
	0.93088	0.983957	1.09177	0.397768	0.0504151	0.0504151
IRAK4	1.38511	1	0.721965	0.501736	0.484645	0.493116
	0.933033	1	1.07177	0.0416175	0.066677	0.0188843
LCK	1.25411	1.16205	0.686184	0.3423	0.164178	0.647671
	0.82645	1.20999	1	0.64543	0.531571	0.783678
LYN	1.19748	1.00696	0.82932	0.359318	0.180909	0.160799
	1.02574	1.11471	0.874583	0.334482	0.279322	0.329877
MARK1	1	1.10957	0.90125	0.511687	0.559936	0.587774
	1.09429	1	0.913831	0.656712	0.647671	0.638754
MKNK2	0.940609	1.14208	0.877619	0.303198	0.322715	0.32496
	1.18236	0.914888	0.980552	0.240093	0.312443	0.222468
NUAK1	0.913831	1.23114	0.888843	0.163421	0.113965	0.149339
	0.913831	1.23114	0.888843	0.00017424	0.00017424	0.00017424
PAK6	0.988514	0.935191	1.08172	0.204476	0.376312	0.295248
	0.923382	1.08298	1	0.222468	0.420934	0.306013
PDK1	1.82766	1	0.547147	0.0118142	0.0124016	0.0144445
	1.82766	1	0.547147	0.0117597	0.015625	0.0147822
PRKG2	0.823591	1	1.21419	1.3469e-05	1.6017e-05	2.8082e-05
	0.823591	1	1.21419	3.2859e-05	3.0447e-05	2.669e-05
PTK6	0.854607	0.981686	1.19196	1.3816e-05	1.0616e-05	9.6347e-06
	0.854607	0.981686	1.19196	3.2859e-05	3.0447e-05	2.669e-05
RET	1.08172	0.928731	0.99539	0.00109615	0.00135891	0.00153949
	1.08172	0.928731	0.99539	0.00194412	0.00151479	0.00160116
RPS6KA2	1	1.93858	0.515842	0.00084135	0.0005288	0.00059906
	1	1.93858	0.515842	0.00049338	0.0006647	0.00063322
RPS6KA3	1.13813	0.874583	1.00463	0.00067476	0.00085408	0.0013402
	1.13813	0.874583	1.00463	0.00113744	0.00094986	0.00074524
SIK1	1.16743	0.99539	0.860551	0.00132787	0.00123895	0.00133711
	1.16743	0.99539	0.860551	0.00139067	0.00151129	0.00123609
STK3	1	1.31494	0.760489	0.0144279	0.019709	0.0169215
	1	1.31494	0.760489	0.0227972	0.0226397	0.0144279
STK4	1	0.959264	1.04247	0.053044	0.0393725	0.0446045
	1	0.959264	1.04247	0.0577781	0.0687101	0.0550416
SYK	0.939523	1	1.06437	0.00229069	0.00243815	0.00232267
	0.939523	1	1.06437	0.00387031	0.00397912	0.0034401
YES1	1.00696	1.04972	0.946058	0.00022991	0.0024779	0.0043745
	1.00696	1.04972	0.946058	0.00346403	0.00742531	0.00086601

## Sheet: 4c
ABL1	sh_huABL1_1	90.787	62.1071	75.9887	60.1427
	sh_huABL1_2	60.046	49.9847	46.124	30.5641
ALK	sh_huALK_1	69.162	48.4381	86.103	57.9776
	sh_huALK_2	77.3531	70.5116	58.3735	45.5732
AXL	sh_huAXL_1	63.2175	56.7213	62.6561	53.5935
	sh_huAXL_2	53.5512	43.3066	42.1425	23.516
BMX	sh_huBMX_1	113.197	74.608	127.541	85.2708
	sh_huBMX_2	63.7592	24.2465	42.2068	32.7776
BTK	sh_huBTK_1	97.3469	65.5602	67.2784	53.5327
	sh_huBTK_2	29.7416	45.8767	30.2232	22.6774
CAMK1	sh_huCAMK1_1	81.8676	42.5037	52.6258	36.6928
	sh_huCAMK1_2	117.283	102.025	96.1275	83.9473
CHEK1	sh_huCHEK1_1	63.3729	116.069	62.0016	61.6098
	sh_huCHEK1_2	82.3966	49.6745	57.3623	33.3135
CSF1R	sh_huCSF1R_1	60.1468	90.5962	70.1086	53.9442
	sh_huCSF1R_2	62.9003	37.9893	66.9928	23.9324
EPHA1	sh_huEPHA1_1	73.8203	80.5334	62.0725	34.754
	sh_huEPHA1_2	79.5224	62.4983	66.4859	50.3821
EPHA3	sh_huEPHA3_1	95.599	99.835	64.214	73.2637
	sh_huEPHA3_2	81.8142	76.7599	80.7996	83.8426
FER	sh_huFER_1	104.857	98.0266	106.836	105.385
	sh_huFER_2	76.3724	53.4259	44.8499	25.612
FGR	sh_huFGR_1	109.169	86.4604	104.291	65.9387
	sh_huFGR_2	140.004	101.625	108.981	73.1602
FLT1	sh_huFLT1_1	80.3532	66.6887	67.877	71.2436
	sh_huFLT1_2	64.5516	48.6812	53.8524	42.44
FLT3	sh_huFLT3_1	56.404	38.1375	47.5176	22.3394
	sh_huFLT3_2	76.5764	61.5267	47.0082	46.6541
FYN	sh_huFYN_1	34.8776	28.1752	30.6576	31.4023
	sh_huFYN_2	36.1338	25.9844	19.2181	18.8422
HCK	sh_huHCK_1	94.8401	96.3804	97.7411	92.6372
	sh_huHCK_2	46.6266	41.201	34.0798	37.3013
IRAK4	sh_huIRAK4_1	70.8814	55.6872	63.8006	46.6888
	sh_huIRAK4_2	66.6244	61.2818	50.7539	64.5816
LCK	sh_huLCK_1	111.759	96.5557	98.0176	81.3524
	sh_huLCK_2	93.2266	61.9204	64.6889	34.6605
LYN	sh_huLYN_1	84.5248	63.5921	71.3877	55.0746
	sh_huLYN_2	51.9921	37.8446	21.575	12.3791
MARK1	sh_huMARK1_1	99.8408	99.9465	99.8253	106.465
	sh_huMARK1_2	55.1207	51.0471	38.8264	37.0442
MKNK2	sh_huMKNK2_1	90.8523	72.8656	72.0919	46.369
	sh_huMKNK2_2	68.021	61.6666	79.0417	75.3843
NUAK1	sh_huNUAK1_1	131.88	123.187	125.205	91.8273
	sh_huNUAK1_2	90.5202	92.7254	91.7184	95.648
PAK6	sh_huPAK6_1	79.1933	86.7523	88.0579	92.8861
	sh_huPAK6_2	108.738	89.6219	84.3847	91.9786
PDK1	sh_huPDK1_1	48.3581	59.7423	46.7742	57.7624
	sh_huPDK1_2	42.3068	54.0835	47.6014	57.1019
PRKG2	sh_huPRKG2_1	77.7977	83.4771	77.504	85.7782
	sh_huPRKG2_2	102.773	111.129	102.052	112.911
PTK6	sh_huPTK6_1	97.0533	101.834	99.7307	110.775
	sh_huPTK6_2	105.135	99.7752	140.677	95.1008
RET	sh_huRET_1	82.7162	73.4195	148.19	86.4905
	sh_huRET_2	105.263	102.778	105.214	97.6639
RPS6KA2	sh_huRPS6KA2_1	76.6809	75.4088	79.2647	74.6138
	sh_huRPS6KA2_2	65.6696	65.4307	64.9528	64.3156
RPS6KA3	sh_huRPS6KA3_1	70.3316	67.0513	129.988	77.6706
	sh_huRPS6KA3_2	68.8589	72.755	72.0578	75.6668
SIK1	sh_huSIK1_1	78.0051	74.4924	73.9634	77.7277
	sh_huSIK1_2	68.7895	67.963	75.1012	74.2747
STK3	sh_huSTK3_1	79.0884	89.6012	77.4711	82.6466
	sh_huSTK3_2	48.4118	50.2075	53.3592	54.0555
STK4	sh_huSTK4_1	91.9835	102.243	89.3216	105.328
	sh_huSTK4_2	96.1915	104.405	103.498	103.145
SYK	sh_huSYK_1	98.6117	105.048	100.119	91.7375
	sh_huSYK_2	104.889	114.725	92.7086	87.9094
YES1	sh_huYES1_1	101.976	94.0856	102.283	91.9605
	sh_huYES1_2	99.7981	96.0748	94.008	92.3389

## Sheet: 4d
	Control	Control.1	Control.2	CHEK2 KO #1	CHEK2 KO #1.1	CHEK2 KO #1.2	CHEK2 KO #2	CHEK2 KO #2.1	CHEK2 KO #2.2
	1.98335	1.65016	1.74301	1.30542	1.29257	1.36843	1.40658	1.48484	1.44348

## Sheet: 4e L
	Control	Control.1	Control.2	Control.3	Control.4	Control.5	Control.6	Control.7	Control.8	Control.9	Control.10	Control.11	Control.12	Control.13	Control.14	Control.15	AZD	AZD.1	AZD.2	AZD.3	AZD.4	AZD.5	AZD.6	AZD.7	AZD.8	AZD.9	AZD.10	AZD.11	AZD.12	AZD.13	AZD.14
GSIS	1.85	4.29	1.53	2.79	1.78	2.42	1.57	2.21	1.26	2.94	2.11	2.89	2.71	1.8	2.28	5.4	2.28	1.8	1.5	1.7	1.93	1.56	1.16	2.02	2.98	2.72	2.9	1.91	2.28	2.22	2.06

## Sheet: 4e R
	WT	WT.1	WT.2	WT.3	WT.4	WT.5	WT.6	WT.7	WT.8	WT.9	WT.10	WT.11	WT.12	WT.13	WT.14	WT.15	WT.16	WT.17	WT.18	WT.19	WT.20	WT.21	WT.22	WT.23	WT.24	WT.25	Chk2-/-	Chk2-/-.1	Chk2-/-.2	Chk2-/-.3	Chk2-/-.4	Chk2-/-.5	Chk2-/-.6	Chk2-/-.7	Chk2-/-.8	Chk2-/-.9	Chk2-/-.10	Chk2-/-.11	Chk2-/-.12	Chk2-/-.13	Chk2-/-.14	Chk2-/-.15	Chk2-/-.16
	0.645025	0.499186	0.522282	0.60483	0.482876	0.539632	1.89484	1.73351	1.89184	1.73159	3.76578	3.5813	2.6898	1.86358	1.2354	2.26086	2.53779	1.92505	1.9448	2.22847	1.32778	4.28492	3.26751	3.9197	2.08711	2.03153	0.757179	1.11226	0.641473	0.968616	1.03337	0.692198	0.856822	1.3174	1.03451	0.341516	0.339852	0.347361	0.453645	0.4479	0.533444	1.16704	1.35487

## Sheet: 4f
	KO	KO.1	KO.2	KO+OE	KO+OE.1	KO+OE.2
	0.831238	1.08173	1.11214	4.65893	4.72397	3.70635

## Sheet: 4g
	KO	KO.1	KO.2	KO+OE	KO+OE.1	KO+OE.2
	94.117	95.5841	110.299	79.4385	67.5759	85.8934
