# Supplementary material for: Checkpoint kinase 2 controls insulin secretion and glucose homeostasis
Source: Nat Chem Biol. 2023 Nov 9;20(5):566–76. doi: 10.1038/s41589-023-01466-4 (PMC11062908; doi:10.1038/s41589-023-01466-4)
Supplement: Supplementary file 15 — Statistical source data. [file 41589_2023_1466_MOESM15_ESM.xlsx]

## Sheet: 5a
	HFD WT male	HFD WT male.1	HFD WT male.2	HFD WT male.3	HFD WT male.4	HFD WT male.5	HFD WT male.6	HFD WT male.7	HFD WT male.8	HFD WT male.9	HFD WT male.10	HFD WT male.11	HFD WT male.12	HFD WT male.13	HFD WT male.14	HFD WT male.15	HFD WT male.16	HFD WT male.17	HFD WT male.18	HFD WT male.19	HFD WT male.20	HFD WT male.21	HFD WT male.22	HFD WT male.23	HFD WT male.24	HFD WT male.25	HFD WT male.26	HFD WT male.27	HFD WT male.28	HFD WT male.29	HFD WT male.30	HFD WT male.31	HFD WT male.32	HFD WT male.33	HFD Chk2-/- male	HFD Chk2-/- male.1	HFD Chk2-/- male.2	HFD Chk2-/- male.3	HFD Chk2-/- male.4	HFD Chk2-/- male.5	HFD Chk2-/- male.6	HFD Chk2-/- male.7	HFD Chk2-/- male.8	HFD Chk2-/- male.9	HFD Chk2-/- male.10	HFD Chk2-/- male.11	HFD Chk2-/- male.12	HFD Chk2-/- male.13	HFD Chk2-/- male.14
LG	8.12	4.16	7.37	3.96	7.37	7.5	8.13	9.03	6.11	6	6.88	8.91	4.75	10.18	7.51	6.22	4.81	5.1	6.23	5.28	8.17	4.13	2.47	4.25	4.84	1.12	1.25	2.87	4.64	3.56	3.67	8.31	3.05	6.79	7.71	6.94	4.61	6.8	2.72	3.57	4.34	6.38	2.94	6.91	3.81	3.7	5.14	1.67	3.29
HG	7.92	4.42	7.3	10.55	8.61	9.99	8.98	4.17	6.1	2.51	10.78	8.69	6.45	3.45	7.63	15.44	7.41	5.47	8.58	8.85	5.75	14.66	6.43	6.56	1.61	10.08	1.93	4.43	4.15	8.39	5.98	8.54	11.72	7.76	4.71	16.64	7.75	6.07	11.05	13.05	13.39	8.65	4.11	2.78	18.19	16.44	2.01	4.48	23.27
[truncated: 19 more columns]

## Sheet: 5b
	Wt	Wt.1	Wt.2	Wt.3	Wt.4	Wt.5	Wt.6	Wt.7	Wt.8	Wt.9	Wt.10	Wt.11	Wt.12	Wt.13	Wt.14	Wt.15	Wt.16	Wt.17	Wt.18	Wt.19	Wt.20	Wt.21	Wt.22	Wt.23	Wt.24	Wt.25	Wt.26	Wt.27	Wt.28	Wt.29	Wt.30	Chk2-/-	Chk2-/-.1	Chk2-/-.2	Chk2-/-.3	Chk2-/-.4	Chk2-/-.5	Chk2-/-.6	Chk2-/-.7	Chk2-/-.8	Chk2-/-.9	Chk2-/-.10	Chk2-/-.11	Chk2-/-.12	Chk2-/-.13	Chk2-/-.14	Chk2-/-.15	Chk2-/-.16	Chk2-/-.17
% islet area	0.15	0.12	2.91	0.08	0.41	0.47	0.1	0.35	0.67	0.06	0.19	1.08	0.41	0	0	1.43	0	0.12	0	1.07	0	0.63	0	0	0	0	0.76	0.5	0.17	0.75	0.07	1.04	0.38	0	2.1	0	1.37	0.85	0.61	0.05	0	0.41	0.06	0.37	0.21	2.51	1.91	0	0
[truncated: 4 more columns]

## Sheet: 5d
WT	WT.1	WT.2	WT.3	Chk2-/-	Chk2-/-.1	Chk2-/-.2	Chk2-/-.3	Chk2-/-.4	Chk2-/-.5	Chk2-/-.6
56.9	23.2	60	55.4	70.6	62.5	66.8	63.7	66.8	60.5	59.3

## Sheet: 5e
WT	WT.1	WT.2	WT.3	Chk2-/-	Chk2-/-.1	Chk2-/-.2	Chk2-/-.3
10.01	10.44	8.9	8.26	4.88	8.46	5.64	8.41

## Sheet: 5g
WT	WT.1	WT.2	WT.3	WT.4	WT.5	Chk2-/-.1	Chk2-/-.2	Chk2-/-.3	Chk2-/-.4	Chk2-/-.5	Chk2-/-.6	Chk2-/-.7	Chk2-/-.8
4.83612	7.73813	3.8419	3.01057	3.08071	1.50413	1.94814	4.92132	2.35314	2.11987	1.56997	0.569885	1.50951	1.94563

## Sheet: 5h
WT	WT.1	WT.2	WT.3	WT.4	Chk2-/-	Chk2-/-.1	Chk2-/-.2	Chk2-/-.3	Chk2-/-.4	Chk2-/-.5	Chk2-/-.6
8.98861	6.35617	4.41919	6.32743	4.92919	5.30783	5.58978	4.40677	3.38436	2.31954	4.10641	5.02983

## Sheet: 5j
WT	WT.1	WT.2	WT.3	WT.4	Chk2-/-	Chk2-/-.1	Chk2-/-.2	Chk2-/-.3	Chk2-/-.4	Chk2-/-.5
0.7453	1.1408	1.6181	1.2675	0.3543	0.3461	0.3896	0.7496	0.5394	0.3684	0.7999
