# Supplementary material for: Checkpoint kinase 2 controls insulin secretion and glucose homeostasis
Source: Nat Chem Biol. 2023 Nov 9;20(5):566–76. doi: 10.1038/s41589-023-01466-4 (PMC11062908; doi:10.1038/s41589-023-01466-4)
Supplement: Supplementary file 16 — Statistical source data. [file 41589_2023_1466_MOESM16_ESM.xlsx]

## Sheet: 6a metabolomic raw data
Name	RT	m/z	Library Name	QC1	QC2	0G DMSO	0G DMSO	0G DMSO	0G AZD	0G AZD	0G AZD	20G DMSO	20G DMSO	20G DMSO	20G AZD	20G AZD	20G AZD
Sample name				QC2_1	QC2_2
Group_284	16.3302	278	U13C citric acid	5219.43	4987.04	4126.44	4082.7	3967.99	4116.35	4180.78	4178.57	6380.16	6091.96	6679.04	4402.48	5352.46	3961.08
Peak_14003	10.2946	251	U13C Succinia acid	162.319	164.724	159.563	150.827	142.457	196.877	193.039	203.934	178.655	150.463	193.632	138.556	158.938	116.65		VIP value
Group_377	19.6034	327	heptadecanoic acid	1151.03	1109.4	902.175	844.039	821.361	1133.56	1111.4	1175.11	948.946	834.405	1192.71	1021.39	1058.97	1332.64		M8.VIP[1]	M8.VIP[2]
Peak_15424	16.3336	273	Citric acid	310.401	297.978	266.697	268.341	260.485	240.317	244.038	234.315	400.365	390.413	391.343	281.525	306.294	262.188		0.122072	1.78631
Group_179	12.5282	147	D-malic acid	1502.99	1490.23	366.065	340.818	320.417	346.546	349.731	654.006	2764.27	2557.2	2214.21	2139.43	2374.57	1547.48		0.985324	1.4824
Peak_13739	10.2974	247	Succinic acid	31.0705	27.5049	19.1107	18.2575	18.2248	15.3096	15.2458	15.3891	37.1158	41.3159	25.7962	36.5911	49.7428	36.2271		1.3085	1.34411
Group_129	10.775	245	fumaric acid	280.363	310.778	240.261	219.712	214.413	208.972	197.799	201.176	417.157	372.407	354.254	334.845	480.195	239.501		0.873687	1.34372
Group_016	6.90277	147	Lactic acid	857.76	992.034	259.951	237.823	243.239	210.004	223.855	229.439	1491.49	1416.99	830.543	1251.7	1891.96	1077.38		1.24274	1.33942
Group_368	19.1906	315	D-ribose-5-phosphate	186.834	169.105	139.964	101.118	101.606	89.3642	74.0572	139.075	188.871	196.251	140.356	395.7	404.801	501.134		1.63694	1.19892
Group_456	22.97	387	D-Sedoheptulose-7-phosphate	17.6966	18.7813	23.2221	18.4507	18.4944	6.57516	6.31184	14.9205	25.3324	19.9411	16.4915	58.1437	49.7581	34.1073		1.46808	1.10884
Group_256	15.3255	73	beta-glycerolphosphate	618.156	622.214	538.202	482.452	472.13	395.872	390.144	420.409	569.937	420.75	534.448	1608.17	813.759	1092.16		1.44444	1.05351
Group_427	21.5744	79	Arachidonic acid	411.965	375.679	365.968	297.008	279.14	418.218	398.212	414.473	205.093	243.514	341.365	439.361	463.664	298.887		0.519589	1.47042
Group_132	10.9384	215	Nonanoic acid	96.9836	108.326	132.285	134.752	126.752	172.554	177.421	156.764	105.035	108.272	107.287	205.533	119.265	189.549		0.632875	1.49858
Group_496	24.744	400	Glycerol monostearate	8784.91	8299.46	9294.12	9507.53	9085.61	11108.9	11299.2	9290.54	7342.3	6680.82	7323.3	5018.58	6244.47	4492.62		1.42151	1.38096
Group_282	16.2102	357	3-phosphoglyceric acid	38.5139	41.1827	1.5346	0.926636	0.367511	1.80634	1.1998	5.63659	65.1866	96.5225	85.0754	139.451	71.5708	29.864		1.04915	1.2707
Group_347	18.4289	311	palmitoleic acid 1	246.456	207.014	167.109	130.704	120.378	200.31	165.053	211.224	184.548	181.858	219.773	284.857	261.878	235.795		1.42901	1.06513
Group_436	21.9649	367	11-Eicosenoic acid	337.549	238.786	210.651	157.548	139.033	207.816	184.419	222.595	165.531	179.309	246.821	270.317	260.419	405.17		1.3201	1.00765
Group_323	17.7122	299	Pentadecanoic acid	49.1972	41.7881	28.4603	23.0723	21.8318	31.6587	30.3668	29.7787	20.4039	22.481	31.2311	89.2032	198.196	60.3866		1.30252	1.00089
Group_547	27.4	330	cholesterol	24382.1	23190.7	25994.3	27426.7	26335.5	25695.5	26228.1	22392.8	24703.9	26115	24483.2	17366.6	20637.5	16855.8		1.54197	1.17261
Group_090	9.64702	201	caprylic acid	12.8193	16.2822	18.0455	17.0593	14.5892	25.929	23.4322	24.9792	20.7952	18.5058	16.7877	14.8898	18.1188	14.8258		0.751343	1.19061
Group_105	10.0903	142	L-proline	255.016	269.503	180.251	190.519	204.952	152.174	158.67	179.547	285.389	282.77	308.546	249.79	189.19	179.848		0.157867	1.73387
Group_149	11.5693	270	Thymine	8.65527	10.0724	13.2943	12.5604	11.6454	15.8765	15.6252	19.4553	9.17221	9.46526	11.155	14.693	14.9657	7.78256		0.30048	1.54152
Group_133	10.9633	255	thymine	26.7579	30.5764	29.4797	26.9384	25.1086	49.9673	46.0946	41.4138	30.1107	29.4702	29.3787	34.6825	30.8776	25.2859		0.378797	1.46237
Group_163	12.168	174	DL-3-aminoisobutyric acid 2	52.4811	47.6642	58.6842	55.442	48.913	65.2525	63.6182	74.6132	41.9356	40.5172	48.6388	49.2211	50.4659	26.4254		0.930006	1.42623
Group_309	17.3402	319	d-Glucose 2	1941.82	1824.29	664.048	623.697	539.871	959.763	949.875	691.494	3877.39	3238.3	3162.95	4073.13	2530.97	3851.07		1.21349	1.37732
Group_029	7.46066	116	L-alanine	118.779	121.28	38.705	63.5271	52.173	29.6314	29.9959	63.5363	139.845	145.99	127.35	207.868	160.474	150.756		1.39368	1.37451
Group_082	9.24089	147	hydroxyurea	30.7943	31.6528	43.836	30.9573	34.653	53.4074	53.3713	55.2498	35.0422	34.0983	35.4988	34.9415	34.8353	16.6209		0.936467	1.33034
Group_402	20.6523	378	5-hydroxyindole-2-carboxylic acid	9.69485	8.17552	5.11454	3.00098	2.65765	8.1396	6.29252	6.95696	2.03597	4.65884	6.15887	12.9579	8.19258	11.7714		1.30959	1.27627
Group_110	10.1992	174	glycine	1307.78	1347.24	1488.77	1496.02	1608.62	1211.3	1194.69	1362.96	1616.35	1707.02	1258.22	1291.85	1454.27	1282.8		0.374162	1.2732
Group_304	17.1361	320	d-Glucose	5004.65	4730.96	3998.87	4045.9	3877.59	4658.87	4654.61	3691.1	8632.1	6946.74	7250.02	8747.39	5225.41	8651.32		1.07908	1.26612
Group_320	17.6025	218	tyrosine	142.319	176.626	80.3233	73.3228	137.682	118.73	112.565	220.13	107.278	103.214	140.286	373.155	299.745	364.327		1.54504	1.227
Group_299	16.8901	264	adenine	125.161	125.577	116.348	106.795	100.899	129.464	126.811	155.947	84.8895	109.697	103.19	143.856	188.419	101.079		0.689545	1.22259
Group_044	7.96048	73	oxalic acid	6817.9	6555.42	8854.41	9342.88	8896.6	8605.51	8754.08	8796.05	8536.05	7759.09	7930.99	6089.49	6333.64	6052.07		1.6541	1.21118
Group_313	17.427	174	L-lysine	576.321	579.92	316.941	249.799	253.701	556.931	527.185	1075.96	463.098	282.137	478.675	1486.63	783.354	1087.97		1.2434	1.21044
Group_084	9.34377	73	lactamide 2	164.124	194.755	239.32	220.526	224.888	276.087	277.098	267.951	219.981	183.606	240.328	154.578	186.483	112.788		1.37254	1.19915
Group_093	9.72405	300	phosphoric acid	9538.11	9142.55	11276.4	11875.5	11434.7	10850.2	11052.1	10964	10527.5	10800.9	10191	7900.77	8961.33	7121.35		1.60926	1.17482
Group_207	13.4397	174	phenylethylamine	42.6369	43.2513	65.0321	60.852	59.1322	63.7593	63.7773	62.8531	50.7325	47.1748	58.4486	47.132	54.4031	35.1975		1.2746	1.16949
Group_087	9.46333	179	benzoic acid	98.0314	108.546	136.249	132.982	126.358	147.645	147.321	153.757	141.332	106.433	122.334	111.665	134.305	161.446		0.073354	1.1604
Group_195	12.9703	157	L-pyroglutamic acid	2439.18	2449.2	2484.25	2500.72	2395.13	2296.21	2255.54	2439.85	2981.35	3054.58	2452.48	2469.89	2947.44	2046.29		0.059002	1.1573
Group_223	14.1368	246	L-glutamic acid	650.505	625.578	593.269	538.866	530.145	446.23	453.368	528.903	782.003	874.934	616.652	561.132	944.655	399.379		0.3549	1.15296
Group_373	19.3843	352	Guanine	57.9608	49.892	43.5907	34.2443	29.9425	43.1811	41.29	53.7583	32.078	36.5339	43.1215	65.4864	64.7916	40.7474		1.09486	1.105
Group_022	7.1105	147	glycolic acid	67.7114	78.6077	118.938	110.242	113.944	121.921	121.808	101.656	57.9431	117.661	60.5879	95.4717	59.5283	83.7946		0.893757	1.10053
Group_103	10.0064	158	DL-isoleucine	117.775	131.667	97.8021	85.3321	85.8919	77.2712	75.072	100.566	113.937	123.862	168.627	136.365	170.612	76.2075		0.73909	1.09743
Group_183	12.6885	209	p-anisic acid	261.951	276.131	13.7501	12.1285	11.1662	20.2111	18.1091	15.8662	9.69607	11.4607	13.5242	67.4238	139.715	47.499		1.37479	1.06745
Group_287	16.4532	218	alpha-glucosamine 1-phosphate	4792.31	4603.97	5750.73	5822.96	5660.02	5053.06	5128.05	5689.81	4812.7	4969.63	5010.49	3907.57	4849.81	3523.93		1.43652	1.0536
Group_300	16.9705	307	tagatose	71.6034	81.4025	45.3375	42.0529	41.537	54.0957	56.9746	57.3941	73.218	95.0589	98.7187	340.074	110.458	321.152		1.44372	1.05283
Group_086	9.43171	189	urea	88.5876	104.373	97.512	102.59	101.691	111.257	114.678	89.3363	70.2461	60.5743	102.614	267.349	446.299	166.594		1.32341	1.05009
Group_147	11.4754	243	1-methylhydantoin	30.4674	41.9011	39.9148	40.041	37.3006	77.2957	71.9246	59.1626	34.664	40.0859	45.99	215.145	54.8752	248.412		1.26154	1.04723
Group_218	13.922	189	hypotaurine	3455.48	3526.87	4565.37	4541.08	4358.88	4474.26	4421.63	4616.18	4325.56	3941.31	3475.59	3433.74	4218.14	2768.1		1.21817	1.04277
Group_298	16.8762	307	fructose	78.5036	76.3253	52.4702	49.9248	52.4962	65.7201	64.2981	61.9907	101.653	67.1226	95.6958	368.691	101.565	375.705		1.3901	1.01641
Group_348	18.4408	204	myo-inositol	124.969	127.261	124.953	121.874	115.778	108.653	104.778	112.149	172.971	133.024	99.3885	408.111	156.662	359.869		1.36942	0.999015
Group_234	14.5443	117	lauric acid	9.35812	10.6145	10.778	9.03575	8.21524	11.8396	12.5311	13.2268	19.8638	6.43885	9.39005	151.418	14.4579	155.138		1.29816	0.970276
Group_253	15.2535	217	xylitol	38.4106	40.0667	45.0374	42.9062	41.71	49.1301	46.7871	40.6542	114.747	60.6616	554.898	1745.65	94.6328	1758.99		1.28532	0.93749
Group_509	25.3662	362	isomaltose 1	46.9976	44.9605	40.4292	31.3623	29.919	48.6537	47.2661	35.1381	359.844	99.8451	100.335	2876.13	63.1215	2564.78		1.28515	0.942658
Group_331	17.935	205	methyl-beta-D-galactopyranoside	112.175	111.866	41.2399	39.2773	39.0931	29.6787	29.2924	15.5994	349.459	175.562	111.648	3863.71	51.4361	3575.42		1.28396	0.942159
Group_363	19.0586	305	myo-inositol	4562.85	4338.74	5403.22	5548.02	5250.25	4791.83	4790.93	4876.64	5146.95	4689.6	3874.92	3850.33	4539.46	3381.42		1.28177	0.935518
Group_501	25.0394	315	uridine 5'-monophosphate 2	1257.34	886.481	513.982	422.452	295.594	231.856	176.945	149.48	265.174	778.654	372.454	890.559	1527.73	612.093		1.2748	0.983264
Group_345	18.391	243	cytindine-5'-monophosphate	76.441	84.0398	66.6045	62.7386	63.3244	54.7906	54.8477	68.7357	50.7029	64.1231	63.6601	234.559	451.773	105.667		1.27419	0.955729
Group_510	25.4397	73	uridine 5'-monophosphate 2	27.2641	185.734	51.0946	77.9171	266.79	35.4372	38.1455	38.8321	93.4225	99.2304	63.1061	610.128	143.871	823.065		1.26871	0.926475
Group_236	14.5975	217	D-lyxose 2	56.8041	67.6764	92.1536	74.3549	74.222	114.926	114.601	72.6289	657.367	144.626	153.159	1736.76	106.487	1663.42		1.26188	0.92191
Group_233	14.5203	308	D-lyxose	9.3108	11.1089	28.5327	22.6375	23.6692	16.4205	21.4459	7.04747	505.715	67.8096	60.4275	1558.59	4.92099	1620.6		1.25173	0.913729
Group_317	17.5211	204	methyl-beta-D-galactopyranoside	76.7788	138.081	86.3129	97.8475	264.115	82.5798	81.0778	77.0129	486.455	116.03	159.959	1563.94	73.0386	1600.22		1.23445	0.900849
Group_283	16.2355	265	hypoxanthine	765.399	753.476	635.922	555.914	535.194	473.977	461.581	752.382	714.035	760.686	573.498	978.752	1217.04	645.702		1.2293	0.915453
Group_193	12.932	232	aspartic acid	3204.27	3183.26	3877.84	3928.49	3772.36	3269.45	3281.74	3719.93	3657.36	3779.76	3034.69	2755.12	3430.6	2216.03		1.22264	0.944804
Group_302	17.0121	204	sedoheptulose	76.4901	77.5585	86.935	83.9677	73.183	88.636	86.9163	89.2898	355.531	83.6182	144.436	856.626	43.3471	785.6		1.20242	0.880506
Group_074	8.96042	144	L-valine	454.77	509.642	425.502	410.39	408.31	378.764	382.266	568.278	611.249	556.527	571.056	705.736	850.775	456.604		1.14265	0.958538
Group_522	26.0733	73	maltitol	36.909	35.8371	26.2363	18.8919	21.4207	25.7892	25.7007	37.5046	21.6669	24.9707	36.0653	44.5183	73.1763	25.2582		1.08833	0.851577
Group_196	12.9897	240	cytosine 2	66.2154	47.4806	47.1439	39.1405	36.5757	41.331	41.7123	43.3332	36.1918	48.7423	40.9768	36.5835	35.677	30.4095		1.05693	0.784551
Group_352	18.6783	313	palmitic acid	4411.47	3879.85	4633.5	4539.19	4221.21	4676.56	4593.53	4664.84	4571.93	4250.65	4468.82	3521.1	3419.2	4889.29		0.9594	0.719928
Group_485	24.4489	361	trehalose	50.9543	56.5861	44.5504	40.2979	36.557	147.886	147.798	49.9626	36.9924	22.4471	162.909	227.791	46.6165	252.92		0.936439	0.866741
Group_328	17.8406	299	1-hexadecanol	248.28	254.637	220.665	209.23	202.069	251.561	249.729	320.781	196.515	185.881	239.957	213.952	313.494	588.571		0.935816	0.903041
Group_471	23.6387	361	Sucrose	1500.56	1573.01	1293.27	1360.24	1600.03	1505.92	1554.45	1660.69	1442.8	1355.04	3069.45	2787.08	1443.71	2818.92		0.913338	0.721726
Group_435	21.8992	318	6-phosphogluconic acid	4846.04	4688.24	4265.18	4156.42	4005.57	4184.69	4208.46	3150.91	3322.3	4715.47	4134.19	3072.89	4181.98	2282.13		0.908909	0.758457
Group_243	14.999	282	3-hydroxyanthranilic acid	73.3311	92.6419	113.308	108.343	110.418	118.49	119.1	141.833	95.5508	73.7875	96.9689	102.553	139.332	359.424		0.874165	0.810613
Group_146	11.438	239	hydroquinone	21.1463	22.7616	27.4442	25.4998	26.5606	24.7786	24.5923	21.0946	16.9141	42.1377	20.3653	16.5146	21.3794	12.1626		0.864515	0.769093
Group_198	13.0788	174	4-guanidinobutyric acid	212.783	224.755	285.833	275.441	266.617	226.882	229.84	253.402	235.63	249.492	162.805	196.113	266.572	145.058		0.855861	0.65014
Group_059	8.43603	241	Phosphoric acid monomethyl ester	1086.81	1157.63	1242.31	1183.09	1175.35	1381.98	1379	1346.03	984.144	1261.1	1364.41	925.708	1448.58	481.429		0.855099	0.706959
Group_262	15.5955	248	pyrophosphate	39.5444	37.0145	33.1283	28.3853	25.8744	32.9282	31.9583	39.8166	25.6443	28.2616	29.4269	29.0339	31.0787	7.32209		0.835971	0.83362
Group_395	20.2652	339	oleic acid	5452.63	5259.5	5296.02	5246.25	5199.32	5275.34	5112.3	5380.85	5079.86	4584.27	5182.75	4125.02	3961.97	5833.7		0.802395	0.639758
Group_164	12.1814	156	cycloleucine 2	368.43	382.965	619.983	433.535	473.845	519.826	521.703	509.793	428.277	401.339	428.017	413.603	532.77	274.977		0.798688	0.910478
Group_124	10.6053	241	uracil	416.623	354.82	508.128	460.765	448.832	386.851	383.822	394.346	364.385	369.654	396.281	355.277	461.375	279.799		0.775361	0.565673
Group_399	20.492	341	stearic acid	2743	2270.53	3045.22	2940.81	2640.65	3098.99	3002.97	2809.76	3030.73	2608.36	3093.03	2358.42	2469.07	3161.68		0.703495	0.514373
Group_460	23.1661	281	inosine	6932.36	6579.63	6979.74	7012.06	6801.89	6447.17	6535	7552.76	7645.36	7388.74	6852	6484.72	7118.64	5733.29		0.70248	0.886569
Group_350	18.4824	311	palmitoleic acid 2	884.724	805.405	636.37	531.236	494.161	662.015	594.736	813.778	638.421	635.655	657.364	701.901	526.21	1026.83		0.700086	0.620771
Group_264	15.7206	357	glycerol 1-phosphate	5594.78	5317.75	6082.98	6017.02	5750.66	5516.37	5475.7	5977.77	5143.02	6014.06	5615.4	5150.48	6581.4	3490.08		0.695984	0.509887
Group_068	8.70323	147	L-mimosine	581.376	648.06	515.33	503.903	467.983	524.086	518.125	298.964	342.808	611.807	393.378	271.674	620.283	166.399		0.626783	0.470009
Group_224	14.237	218	Phenylalanine	423.882	417.055	295.974	271.086	267.961	304.406	309.452	541.373	415.054	391.83	476.137	410.52	534.8	316.671		0.623421	0.48696
Group_205	13.3729	220	L-cysteine 2	286.119	297.561	292.524	249.981	243.124	238.966	233.656	314.692	370.234	254.796	479.198	389.268	557.032	165.911		0.619171	0.714956
Group_288	16.5602	217	ribitol	1671.81	1598.14	2001.27	2006.54	1941.97	1611.37	1626.63	1931.2	1377.67	1483.75	1499.49	2245.95	1895.9	1931.24		0.579013	0.902072
Group_141	11.216	240	L-threonine 2	904.008	869.452	829.8	745.728	705.901	702.368	700.609	947.02	875.38	773.528	913.838	980.778	1034.81	627.329		0.567985	0.502342
Group_291	16.705	285	myristic acid	357.915	313.411	263.382	236.039	220.629	295.879	276.165	327	271.921	276.328	299.709	242.472	311.432	323.52		0.533693	0.624241
Group_239	14.7118	326	cytosine 3	152.288	178.302	149.112	135.468	136.874	104.565	128.925	171.155	133.493	221.64	113.824	211.932	295.253	50.9066		0.532395	0.413403
Group_533	26.6977	315	adenosine-5-monophosphate 2	1278.88	1414.75	1229.05	1058.88	1020.11	1475.81	1376.75	1410.37	686.238	1141.82	866.079	1358.66	2976.26	504.152		0.50576	0.818226
Group_397	20.3245	339	oleic acid	2565.32	2180.44	2368.42	2239.53	2008.49	2589.84	2370.3	2790.53	2760.37	2830.87	2603.59	2437.52	2137.68	3317.96		0.444909	0.393131
Group_273	15.9673	299	O-phosphocolamine	755.644	858.892	541.04	509.717	570.993	625.511	613.008	285.358	256.909	810.577	250.959	274.86	1019.13	681.143		0.443232	0.42679
Group_240	14.7676	217	D-lyxose 2	758.04	793.952	479.68	443.935	437.88	355.354	348.145	611.407	900.536	977.143	859.805	375.724	1418.94	254.272		0.372857	0.957475
Group_575	29.6963	472	7-Ketocholesterol	179.626	188.215	101.327	96.8482	89.592	157.511	157.775	141.957	78.2799	113.465	172.6	144.742	217.312	60.9071		0.340709	0.654198
Group_257	15.3388	208	pyrophosphate	26.7131	26.7593	26.8991	23.5882	22.5455	24.4474	23.8524	27.9672	20.8687	15.7663	26.1946	34.5797	29.4041	15.54		0.30461	0.70851
Group_001	6.04348	105		8.67174	13.9806	28.9974	23.4672	5.87183	32.6372	30.2942	32.4629	28.7871	19.8235	28.163	4.39904	9.78647	8.45119		1.17783	0.894462
Group_002	6.08509	128		3.85738	5.7538	6.05586	4.98058	7.48811	7.87128	7.71797	5.97438	5.24244	4.35554	7.73241	3.25268	3.78919	3.26648		1.29426	1.01801
Group_003	6.10489	58		3.29252	3.25074	5.51361	5.00934	4.60725	4.95863	5.49804	5.85791	6.4359	4.4442	6.22632	6.6267	3.66755	2.14514		0.665759	0.542689
Group_004	6.15164	142		19.2183	22.2722	30.2001	29.7945	27.4943	40.7265	36.7604	32.5467	31.2211	22.9386	38.0227	16.081	12.6206	13.627		1.42324	1.06599
Group_006	6.31958	144		32.1358	26.5011	30.2294	24.0902	18.6288	30.7362	27.7712	15.2379	24.6063	30.368	23.7071	10.6657	32.683	7.08252		0.700906	0.564818
Group_007	6.34181	107		1697.6	1735.09	1803.85	1891.61	1783.12	1286.31	1302.86	1395.29	1118.22	1255.41	1220.88	178.142	232.576	154.547		1.63912	1.20384
Group_008	6.40253	147		82.449	100.773	162.7	153.053	142.685	145.131	146.811	171.38	164.218	114.038	136.596	96.1446	159.4	84.8383		1.03062	0.797597
Group_009	6.47627	248		438.72	470.03	692.596	698.045	627.997	742.49	774.176	604.627	625.888	441.178	591.048	255.542	215.599	213.664		1.59646	1.19857
Group_013	6.65033	318		686.563	816.235	1294.3	1280.41	1282.31	1191.1	1136.58	1286.25	1085.53	1061.07	1100.46	910.411	1140.39	883.478		1.33114	1.04838
Group_014	6.684	181		6.56222	7.73231	9.45426	7.84014	7.6124	6.89253	8.16888	8.17601	8.89447	9.57476	8.38522	5.48555	10.3372	5.17106		0.568239	0.771822
Group_015	6.76605	176		16.5499	19.6822	35.7448	32.2429	28.6733	33.9611	32.9195	34.1403	35.1187	19.6173	38.9107	16.3417	7.05998	10.0049		1.47431	1.0778
Group_018	6.96711	147		9.48728	37.985	42.5888	42.7542	43.8323	63.9414	70.3324	65.8064	29.8343	41.5188	34.2204	74.1586	70.4836	25.3064		0.250692	1.41651
Group_020	7.04928	77		25.8084	26.722	75.7985	84.5273	84.6893	40.9053	43.6505	27.5993	43.3018	18.9947	54.4032	18.9997	8.43596	12.8461		1.26238	0.966258
Group_021	7.06929	318		152.808	184.013	278.957	268.587	278.57	232.194	189.115	309.662	256.077	211.193	239.055	131.369	204.699	198.298		1.21731	0.893978
Group_023	7.17703	148		8.76452	14.2674	19.517	12.5033	10.4609	24.1103	19.6571	46.5567	18.4929	21.469	11.4438	22.5451	64.1192	14.6268		0.626326	0.86777
Group_024	7.23412	75		8.49238	7.2041	15.5476	12.4347	11.9912	9.49047	9.61333	8.65453	7.45193	7.38124	7.61841	5.15616	5.88263	3.06826		1.37497	1.00954
Group_025	7.27088	148		9.48926	10.4012	16.0533	13.9858	13.546	13.3813	12.6645	6.87821	11.3998	7.98405	13.5396	4.79016	1.33175	2.46386		1.48557	1.1149
Group_026	7.27281	147		4.67415	7.29783	5.56877	5.02384	3.95347	6.32819	6.70467	7.79037	5.72088	8.09483	6.00397	6.363	7.15823	1.80149		0.327412	0.274253
Group_027	7.2981	190		88.7398	86.2288	141.117	113.638	102.626	120.741	138.744	94.6317	117.089	74.6906	114.646	38.2569	25.0519	16.3124		1.553	1.13259
Group_028	7.40137	154		160.666	203.9	258.969	248.368	232.366	323.021	332.065	357.276	245.818	212.123	275.169	259.334	235.843	188.962		0.776545	1.39437
Group_030	7.53004	116		211.881	135.437	194.305	272.868	211.705	182.467	227.596	174.319	153.562	146.067	244.062	108.884	46.6324	18.7932		1.46967	1.07868
Group_031	7.59972	107		622.572	634.975	762.62	836.23	764.855	653.263	663.349	669.644	537.829	608.005	588.592	193.736	179.137	199.043		1.66469	1.2144
Group_032	7.62023	192		132.836	158.748	211.129	286.747	229.756	200.401	210.5	222.764	169.009	176.667	197.101	171.229	140.328	187.132		1.13397	0.905514
Group_033	7.62692	89		109.254	123.269	171.527	272.517	193.804	169.996	169.976	166.924	150	139.746	166.56	122.189	103.405	158.048		1.08592	0.795625
Group_034	7.63687	119		83.4912	65.2008	93.8848	115.799	95.8995	92.8983	93.684	91.3138	79.5006	75.9088	93.3137	68.2414	54.8634	58.09		1.50415	1.10515
Group_035	7.6511	74		3557.21	3384.24	4495.54	4993.39	4529.22	4455.44	4543.62	4328	4403.88	4012.57	4028.89	2836.84	2745.47	3292.38		1.61976	1.18127
Group_036	7.71029	102		17.0916	18.0914	20.9062	20.18	19.4779	21.5349	22.7523	16.7782	15.0628	18.9575	20.8008	16.6403	20.9861	7.21279		0.898065	0.693963
Group_037	7.81268	168		147.437	149.536	269.075	173.564	200.458	143.817	128.028	105.42	88.9099	70.2366	131.93	86.6409	100.601	83.8219		0.969995	0.724768
Group_038	7.84023	357		0.723915	105.383	1.34498	28.824	95.5777	1.63254	12.3733	2.17307	3.61937	1.61606	1.01917	2.10282	22.236	149.209		0.551689	0.414823
Group_039	7.84695	356		2.40978	81.4215	4.85565	25.5419	81.3466	3.79468	13.7674	6.01159	6.63806	4.31756	3.94532	4.21492	16.8571	119.776		0.498983	0.376557
Group_041	7.90739	156		4.93335	8.30237	6.87338	6.13914	13.271	8.65566	9.39577	10.5588	6.61842	5.66636	8.49658	8.50824	9.66879	9.24875		0.116337	0.918488
Group_042	7.93469	207		5.45291	22.9808	5.7833	6.14753	19.822	5.56613	6.22438	5.3095	5.27187	4.83381	5.19026	3.777	2.66259	16.4218		0.061756	0.052464
Group_043	7.94763	191		153.853	218.549	175.244	212.352	250.434	163.331	165.553	150.232	156.418	152.326	160.668	110.234	108.608	180.716		1.00852	0.752547
Group_046	7.99678	231		206.133	212.524	131.381	128.433	139.526	112.803	120.127	58.0443	92.0482	164.15	117.702	53.6348	68.7995	34.4721		1.23765	1.15927
Group_047	8.01472	356		15.0395	0.536864	28.384	4.29484	1.01301	26.7719	13.4499	21.566	19.5289	13.7742	22.8895	8.81952	0.691895	0.546303		0.889696	0.648904
Group_048	8.02769	323		0.956871	0.810041	1.28712	1.33434	0.896422	1.21963	1.01516	0.979762	1.28744	0.932762	1.17011	1.07219	0.497114	0.863344		1.00216	0.814393
Group_049	8.04606	234		207.608	240.036	364.118	329.563	318.849	414.223	411.573	436.025	333.695	260.519	291.587	264.101	304.61	196.922		1.13505	1.4055
Group_050	8.0578	142		36.0066	47.5304	65.7121	54.3767	48.2601	96.1182	95.0851	97.823	53.2625	56.1899	53.2538	62.0314	71.2714	42.9573		0.460933	1.58711
Group_051	8.09219	90		0.776198	0.753983	1.85939	1.43073	0.918594	1.91224	1.96527	0.821125	0.854147	0.98261	1.72927	0.570625	0.89666	0.769405		1.00051	0.823231
Group_052	8.14756	392		73.278	88.155	148.295	118.795	111.15	150.688	135.121	193.823	133.429	114.263	119.521	100.726	133.192	95.9492		0.795958	1.09802
Group_054	8.27131	392		32.9828	37	47.4454	50.5175	47.0711	39.403	43.0755	29.8815	37.245	30.3305	47.0398	26.0003	10.24	12.1082		1.46987	1.11402
Group_055	8.28702	282		73.6658	104.377	126.168	132.014	131.13	148.885	140.38	166.485	86.3141	115.127	138.913	130.555	141.632	116.895		0.234467	1.41378
Group_057	8.3567	187		16.909	19.2985	25.5385	24.4642	23.0416	30.197	28.4481	26.96	23.3084	18.2121	21.215	20.6217	17.5359	17.7559		1.20994	1.44366
Group_058	8.41688	207		129.302	136.059	237.247	238.091	214.867	210.854	213.173	195.065	182.58	136.557	184.481	95.2984	81.2273	66.904		1.61373	1.19079
Group_062	8.51199	369		39.8528	44.2697	75.0281	65.5665	58.8276	67.9549	69.5499	62.3112	58.8572	54.1409	57.0006	36.4834	42.7039	30.8681		1.56954	1.17746
Group_063	8.53752	242		1.31973	3.60472	2.53153	2.22569	4.12318	2.63231	3.30496	2.92216	4.9537	4.02968	4.08834	5.34769	7.08504	3.59721		1.18226	1.0115
Group_064	8.54951	151		10.2211	12.8266	18.9575	15.9592	15.5486	15.0122	14.6739	16.4986	12.7639	20.9949	15.555	11.2052	5.46939	9.15828		1.355	1.07415
Group_065	8.57897	211		122.626	191.388	173.567	160.839	192.699	184.398	201.22	164.972	118.909	182.325	182.892	162.134	305.81	38.1426		0.099253	0.281993
Group_066	8.63191	243		5.9129	7.49392	15.7302	12.4913	13.4982	12.5603	12.5035	12.4257	9.37249	12.4526	8.91649	11.1717	20.4468	8.48022		0.106492	0.530442
Group_067	8.68886	392		74.933	88.6691	143.492	107.151	121.498	165.874	151.484	184.419	116.869	115.535	91.1447	96.9303	119.927	63.5861		0.988736	1.36655
Group_070	8.77013	226		62.9995	77.2684	135.477	120.025	125.875	120.983	127.14	129.509	107.42	82.1967	102.816	89.1473	117.525	57.2829		1.12033	1.08528
Group_072	8.90967	392		158.497	207.202	321.356	212.354	213.439	360.534	335.223	381.578	260.156	232.752	216.036	199.268	199.687	94.194		1.11664	1.23936
Group_073	8.93312	107		123.983	137.944	146.049	144.689	138.157	127.187	125.135	109.079	76.1131	109.018	92.2343	48.2332	98.4039	49.2163		1.37642	1.06539
Group_076	9.03341	156		42.744	60.3631	63.0922	64.6881	66.232	87.0058	86.3857	83.834	52.5833	52.0175	64.6194	119.358	191.227	100.412		1.26385	1.21032
Group_077	9.05503	227		109.904	116.782	164.309	158.809	129.161	174.38	154.791	172.686	129.603	141.008	132.055	135.918	239.732	86.7255		0.013169	0.681584
Group_083	9.25309	101		12.1919	15.8518	20.4158	15.2599	15.4036	20.2942	18.9813	17.5214	13.3871	16.2828	15.635	12.0206	13.6657	6.55668		1.30193	1.08601
Group_085	9.36554	100		85.8779	94.4082	108.702	99.301	100.255	132.272	132.816	136.846	94.0882	94.9363	118.956	82.4904	92.3439	47.8657		1.19576	1.15104
Group_088	9.47971	368		18.5861	22.4315	27.5467	25.8449	24.5631	30.4222	27.3599	28.5048	21.6006	19.4195	23.4484	21.4347	25.735	11.6972		1.01198	1.17417
Group_089	9.53005	105		6.09584	6.81486	11.1087	9.90817	10.4354	11.4863	10.3641	10.2057	8.02998	7.53915	7.71402	8.41889	15.2419	3.74074		0.285758	0.765374
Group_091	9.66267	174		35.4248	41.2651	39.5227	38.254	36.3487	46.5624	44.7365	47.2883	40.3807	45.3107	37.0933	62.1704	52.0629	46.7019		1.24207	1.18328
Group_092	9.69815	299		504.162	447.541	592.548	647.869	638.392	589.438	612.58	575.308	544.068	510.963	565.627	394.082	398.729	338.852		1.63625	1.19658
Group_094	9.74015	299		514.889	460.466	632.25	701.891	678.517	631.328	657.066	663.395	643.489	573.872	647.12	458.211	372.963	479.015		1.59596	1.16612
Group_095	9.75677	79		42.5166	38.1852	38.9261	37.2663	38.3607	36.9593	34.019	28.2493	41.5345	38.5825	34.2889	22.4247	21.6918	27.0228		1.38903	1.28979
Group_096	9.77978	186		75.5192	73.6859	90.3064	87.2786	82.5401	85.1538	88.2553	106.477	107.793	117.579	83.2117	88.41	129.688	101.042		0.735616	0.625657
Group_097	9.80115	180		10.2053	5.6269	15.2584	7.93579	4.64454	14.5037	10.3622	13.1799	14.4758	12.4783	13.7542	9.49344	5.17158	7.28085		0.753409	0.612587
Group_098	9.83886	147		47.1601	66.4005	115.411	91.8202	106.566	137.711	128.09	173.677	73.8748	80.4054	90.907	75.2232	81.0025	20.3224		1.12678	1.34633
Group_099	9.86819	152		1.56812	2.97185	2.73389	2.51453	4.23118	3.23396	4.55615	4.12432	2.0016	4.14332	3.00942	1.87012	3.54317	1.28429		0.859269	0.811253
Group_100	9.87673	186		2.53451	2.28049	3.81843	3.01578	3.07325	3.64466	3.59722	3.3733	3.74015	3.63157	2.62218	1.92352	2.0971	0.982196		1.44843	1.0578
Group_101	9.89746	131		18.031	26.532	36.855	33.2591	34.2817	47.8115	39.5773	34.8167	26.2266	34.3931	33.7194	40.3445	64.9189	12.9372		0.17239	0.626606
Group_102	9.9865	269		6.42108	6.92758	10.8908	9.6987	8.29708	12.7361	12.4092	13.66	8.16494	6.84546	10.3698	6.06306	5.75218	1.27374		1.33818	1.21869
Group_104	10.0418	190		6.37912	6.71383	7.77356	6.14677	7.93035	5.51724	5.94407	7.54752	4.24702	5.02216	6.61859	4.03793	5.27623	1.22896		1.24632	0.927828
Group_106	10.1098	342		70.9644	674.939	69.5965	256.224	1261.56	63.4294	78.7223	60.6516	65.0737	61.9198	76.8152	51.13	80.8783	463.685		0.208755	0.17378
Group_107	10.1286	429		28.5237	167.578	38.9815	148.32	233.614	40.0879	39.0038	40.7827	31.6372	30.1024	31.2961	23.5786	29.6743	119.171		0.354247	0.258742
Group_109	10.1716	168		26.8564	25.197	46.8123	32.5118	36.928	37.5218	38.1533	40.7361	28.6305	26.0105	32.0186	28.8478	34.416	19.0118		1.01949	1.10598
Group_111	10.2149	113		180.63	173.781	151.948	141.379	146.758	121.925	114.301	117.781	125.166	186.255	120.051	115.763	239.345	94.4917		0.267505	0.480224
Group_112	10.2238	323		2.11528	27.1985	3.35818	15.5077	47.2646	3.4365	9.26274	4.12392	2.1134	1.73379	2.332	1.95233	7.74382	39.2944		0.145759	0.179127
Group_113	10.2412	107		18.6534	28.5106	21.2163	23.6311	34.2804	19.3747	20.4851	14.7968	11.8216	15.4793	13.4181	5.04012	6.04593	12.6155		1.28113	0.950028
Group_114	10.2711	311		15.2456	17.9008	19.5305	19.1137	27.2014	14.4464	15.8066	15.767	15.7289	12.5207	14.6946	11.7675	13.236	6.10157		1.18939	0.871278
Group_116	10.3044	209		79.1285	80.3241	128.158	112.909	111.296	119.555	116.045	114.019	105.641	83.041	102.551	74.8135	77.0892	41.9299		1.49858	1.14094
Group_117	10.3585	80		5.63436	4.71247	7.04373	4.88186	5.32101	3.92879	4.48128	4.20893	4.4238	4.77061	3.92366	3.60148	9.26672	3.31182		0.176615	0.139266
Group_119	10.3875	207		87.9834	74.741	103.353	104.749	85.0606	114.231	124.834	70.554	91.1255	65.4532	128.324	52.4808	27.0555	33.3836		1.35633	0.989929
Group_122	10.4869	292		17.917	17.4868	17.2568	12.5546	11.5389	13.2201	12.4852	11.7285	17.9876	19.032	20.8943	37.2272	20.4793	24.0424		1.35011	1.08711
Group_123	10.4983	466		162.357	178.212	282.177	216.14	224.94	300.485	281.478	316.185	210.228	210.552	215.774	200.836	195.724	130.267		1.1749	1.34394
Group_125	10.6313	443		32.8265	37.236	42.5275	43.6013	44.8508	34.9487	40.0931	35.7914	47.8746	31.8515	31.998	24.9513	37.4148	24.4157		1.1286	0.855233
Group_127	10.6722	207		149.282	127.896	200.798	230.804	205.791	142.311	158.11	109.219	117.61	84.0482	201.911	69.0745	48.5671	51.1934		1.35755	1.01705
Group_128	10.705	300		214.769	189.194	277.936	339.359	319.571	191.702	200.51	175.387	188.855	157.154	281.755	123.1	138.842	84.326		1.27087	1.02138
Group_130	10.884	340		2550.24	2550.99	2618.96	2477.07	2435.39	2269.86	2310.41	2755.05	2588.15	2876.23	2698.61	2493.75	2962.97	1729.37		0.276117	0.682258
Group_131	10.8953	147		794.563	888.52	1022.22	982.498	973.076	986.337	1003.4	1180.07	956.597	979.15	938.766	885.004	1054.2	529.671		0.92553	0.75538
Group_134	10.9729	185		5.89211	6.08854	5.45325	5.18491	5.70597	5.27241	5.68312	6.82593	8.49223	8.31231	5.81386	6.78864	8.13416	8.08633		1.01301	1.04015
Group_135	11.0463	466		4.41917	5.31729	6.12571	5.5404	6.85583	5.71362	6.67234	7.12671	4.10093	3.74557	4.75184	4.50559	5.79256	2.53796		0.944194	1.26634
Group_136	11.0682	300		12.9813	15.5284	25.1442	22.5395	19.3075	24.0416	23.5287	23.1055	17.2498	12.8917	16.3915	11.4489	10.9892	4.84026		1.47702	1.26881
Group_137	11.0982	180		21.6421	21.8847	25.5172	24.1411	23.8946	15.9982	17.3063	12.7755	9.47003	31.6386	11.914	5.76331	14.8344	3.56292		1.06694	0.875008
Group_138	11.1447	91		8.74378	7.49381	9.38743	8.37982	8.22676	11.4752	11.5975	13.564	8.17194	8.06035	6.0703	9.95712	10.8707	8.22992		0.049486	1.72211
Group_140	11.2007	298		90.1054	98.4349	110.644	92.3184	96.3727	114.359	113	117.942	70.4445	81.9801	96.3675	89.9643	115.738	44.3165		0.679113	1.1052
Group_143	11.3891	466		37.7937	39.2539	47.249	41.2591	37.9099	42.8623	42.4231	41.5709	35.8056	33.327	39.2852	30.4007	39.4426	20.1011		1.196	0.977467
Group_144	11.402	305		4.55635	4.80506	6.02027	5.09668	6.12475	7.26827	7.53817	4.56364	4.36206	4.48103	5.65811	7.15021	3.2916	4.63364		0.483916	0.887258
Group_145	11.4233	255		32.0189	18.3137	19.5901	13.7072	11.2461	13.9928	13.0993	9.96797	6.64161	15.2552	19.0509	14.3895	9.5167	9.2929		0.517763	0.509699
Group_148	11.5029	174		27.0142	28.0671	42.4946	39.4543	39.06	39.068	40.8076	39.459	36.6505	30.2877	38.3563	97.8378	32.3599	109.94		1.16217	0.90139
Group_150	11.5848	171		15.1798	16.8112	22.2944	20.2902	20.2137	26.4804	25.079	33.046	20.6801	16.7297	20.6392	25.9221	29.0436	35.4057		0.887847	1.46536
Group_151	11.6149	229		28.794	41.1998	34.4263	35.9852	34.2319	103.909	101.337	54.6887	28.0389	37.4143	40.2246	36.1802	49.2434	21.9745		0.51053	1.4176
Group_152	11.7078	174		78.6761	74.7635	159.706	125.804	123.483	142.251	136.356	127.92	77.0012	77.2642	127.61	78.9986	100.676	27.5098		1.22922	1.08777
Group_153	11.7207	71		20.454	20.6713	55.3264	54.2645	51.4057	69.5794	70.3027	70.2158	48.0361	27.3344	32.2549	35.102	45.2816	30.712		0.971487	1.62048
Group_154	11.7541	160		64.4466	65.3681	98.9843	72.8853	84.6589	67.7391	66.9306	73.8437	53.9921	71.7658	42.9364	62.0641	180.196	16.8284		0.202989	0.322878
Group_155	11.7723	179		34.0404	32.0275	66.1198	63.3372	58.9738	62.3536	58.6909	64.5713	56.8445	31.7938	38.0135	39.545	41.4453	21.8009		1.27123	1.19169
Group_156	11.8537	540		25.5651	27.0698	45.7993	38.481	38.6482	46.7018	45.2325	45.5989	34.0872	32.1177	38.0492	30.5884	32.1995	20.3274		1.34195	1.2744
Group_157	11.869	201		6.04509	5.85447	5.89726	5.11705	5.83585	5.71909	6.9601	8.14168	5.40269	7.17948	6.97057	17.7977	4.51725	9.73531		0.932517	0.722529
Group_158	11.9657	243		10.606	8.16198	12.151	10.1362	9.48633	8.55506	7.91995	7.69215	6.54043	5.86859	6.82339	5.38823	6.0183	9.70538		0.751547	0.685902
Group_159	11.977	135		30.1254	28.8762	42.5985	41.7344	37.003	41.9844	41.7613	43.5802	37.7876	28.7176	34.4978	26.2315	25.4969	22.5462		1.51578	1.25287
Group_160	12.0111	540		22.4108	21.79	43.8156	35.9036	33.399	39.8005	40.1236	41.3449	27.9027	27.6328	30.1397	31.4619	27.9036	20.8051		1.15886	1.3581
Group_162	12.1098	350		1006.86	1042.04	1155.63	1083.89	1011.19	1198.98	1224.05	1370.33	1051.92	1143.39	983.616	945.427	1403.92	434.791		0.658835	0.711384
Group_166	12.2319	256		28.7693	28.1838	46.859	41.7283	27.8745	56.7051	52.6264	48.4825	38.3188	33.3709	40.3532	37.1929	39.0062	11.1533		0.908374	1.05229
Group_167	12.2928	71		457.043	796.883	618.234	607.447	943.003	708.498	793.257	846.913	452.846	690.728	710.516	863.592	1267.32	549.328		0.565097	0.78849
Group_168	12.3116	147		31.2015	129.447	44.8957	87.2741	279.031	42.1054	59.9984	57.344	40.9724	54.6287	41.6406	64.6421	61.1719	279.552		0.348932	0.264583
Group_169	12.333	226		29.5964	25.7184	39.2592	57.35	57.152	25.0095	26.6642	24.7915	15.9518	17.8803	38.5854	24.3156	21.1934	18.8924		0.860855	0.640054
Group_173	12.4096	117		2.35489	6.33545	3.39063	5.30117	10.9454	5.4019	4.60457	5.03375	3.80693	3.93112	3.82729	6.62681	5.34541	22.9811		0.820267	0.652073
Group_174	12.4143	400		0.740239	23.4598	0.658162	10.4749	52.0862	0.989904	4.92319	0.477899	0	0.375051	0.551435	0.411451	3.12515	67.9492		0.406972	0.307758
Group_175	12.4252	183		19.1137	15.1199	14.7588	12.4896	11.5409	14.0752	12.0494	8.46571	10.0483	13.5755	9.45545	6.73693	9.98581	6.20469		1.21058	0.886076
Group_176	12.4388	100		33.4612	36.422	31.9882	24.6099	24.4053	57.1196	55.5298	30.8101	24.914	23.4075	29.1457	28.0145	20.9385	18.7996		0.715372	1.31586
Group_177	12.4993	261		6.97517	5.7261	6.49582	6.08817	5.28924	6.95288	6.34239	6.75798	7.76233	5.35295	9.33894	44.1091	5.00414	17.211		1.05688	0.780353
Group_178	12.5135	179		135.39	121.097	149.074	157.096	136.958	133.532	138.02	143.375	148.924	126.993	167.283	129.538	156.287	77.1269		0.761335	0.695554
Group_180	12.5696	243		104.577	112.666	113.901	114.034	103.648	137.85	131.054	129.565	98.9791	105.691	108.116	93.2471	115.68	79.6021		0.981449	1.33743
Group_182	12.5983	145		47.7366	35.9297	50.0399	48.4433	44.0966	56.3316	55.3063	56.8088	71.6326	62.385	44.3171	52.0728	61.5827	25.8085		0.379061	0.361916
Group_184	12.722	174		174.727	182.201	243.849	224.498	217.417	227.4	226.435	224.71	176.954	153.547	201.485	151.506	192.26	99.9077		1.28759	1.13224
Group_185	12.7356	73		62.2781	66.7	74.2712	69.0374	68.0916	89.2785	95.9535	79.0475	53.597	42.2529	71.9459	97.8424	50.9984	49.6814		0.361674	1.26487
Group_186	12.748	84		36.7711	40.0104	51.1384	46.1259	44.5294	57.6074	55.1188	71.8185	36.1563	31.3496	41.3591	415.112	68.857	299.155		1.27871	0.998212
Group_187	12.7671	174		76.7215	84.9291	136.498	124.396	121.292	127.961	130.634	122.409	102.737	82.606	121.126	240.804	97.7347	169.572		0.834437	0.837675
Group_188	12.776	223		6.18114	6.04229	7.43969	5.55344	5.32344	7.94711	7.17355	7.48059	6.35283	5.23029	8.43986	6.93689	8.2636	19.3381		0.95561	0.76552
Group_189	12.8116	306		8.75422	12.7848	17.8408	15.4079	14.6452	24.9563	18.589	19.1503	21.8159	7.46948	21.5336	415.741	21.3653	347.842		1.27806	0.9582
Group_191	12.8656	179		9.30681	11.4241	11.8113	12.0077	11.4671	14.9805	12.976	12.615	9.50689	10.76	12.2442	14.085	11.8384	8.27175		0.369713	1.08194
Group_192	12.9148	374		29.107	30.0461	46.4568	42.7485	41.5257	41.6802	43.0435	41.6867	32.2445	29.6416	36.002	27.7112	34.9317	14.0446		1.31788	1.10657
Group_194	12.9583	237		43.8782	35.2886	69.436	61.4989	56.3088	41.874	41.0697	47.3628	42.9221	54.1465	52.5518	25.1005	25.3812	14.8577		1.47723	1.21629
Group_197	13.0227	143		12.4614	12.3255	10.4789	9.99165	8.89504	11.8355	11.5762	10.4339	8.74718	12.7269	9.23206	8.20645	14.0082	2.97592		0.537414	0.447796
Group_199	13.1772	447		45.7367	53.9529	50.5645	42.5064	44.4533	57.7188	53.6811	57.058	29.4391	33.9237	47.5884	55.9037	74.4381	50.1214		0.737465	1.43957
Group_200	13.2056	244		87.148	106.74	102.712	85.9129	85.0148	95.9941	97.1844	129.81	84.9848	98.5567	81.2298	127.713	204.155	57.8495		0.663418	0.709961
Group_201	13.2135	263		312.462	334.735	238.977	227.508	226.96	217.167	215.432	219.932	195.746	380.267	204.463	258.548	321.178	466.625		1.06604	0.807208
Group_202	13.2783	252		10.2263	12.5399	12.6013	12.6346	12.8267	17.4302	17.4225	18.4634	10.8608	12.0429	14.4743	14.3551	13.8658	8.62326		0.589446	1.36949
Group_204	13.3355	614		53.2343	52.109	73.907	70.4476	65.0634	70.8983	69.3769	73.9487	56.1689	54.3719	57.568	45.8857	59.3453	41.1893		1.3538	1.27541
Group_206	13.3863	156		30.4514	32.0757	31.8585	30.3176	23.755	29.3612	28.7691	29.7944	30.2945	23.2194	24.2596	28.7647	45.7355	52.8817		1.17159	0.973055
Group_208	13.4727	244		45.9649	60.8085	61.8737	69.4266	64.3671	117.994	114.949	89.5867	44.4942	53.8332	64.7836	58.4116	65.8553	43.5268		0.719207	1.59939
Group_209	13.518	192		137.853	169.956	209.513	201.17	195.42	193.271	192.064	227.42	203.301	143.364	179.448	153.076	231.93	83.9418		0.785451	0.698677
Group_210	13.5466	401		39.5243	39.36	62.2201	64.7886	56.2576	62.9626	62.9288	65.0099	50.907	45.9488	55.7745	34.9594	33.205	5.14438		1.50833	1.13477
Group_211	13.5662	243		405.519	418.572	107.167	94.3489	89.9723	100.019	95.1426	127.31	136.229	188.763	129.7	88.6548	88.868	64.9621		0.634419	1.18012
Group_212	13.6037	198		10.6371	11.5325	7.08836	8.15789	7.40081	8.17903	7.08329	10.5308	15.9555	10.0086	25.6109	29.7437	13.0991	13.0841		0.942424	0.963041
Group_213	13.6589	217		12.268	13.9502	12.8917	10.8665	11.0075	18.9343	18.0587	30.485	17.4382	20.7305	11.7435	49.538	23.6333	31.4053		1.22792	1.0793
Group_214	13.7092	186		5.28605	8.52983	5.13988	5.61463	4.80257	5.71474	5.12797	12.5459	8.74137	13.4713	13.1237	83.6365	31.0746	50.1913		1.47814	1.08515
Group_215	13.8016	343		30.7029	32.8905	52.3898	51.4825	44.7189	53.382	55.4437	56.7872	43.18	37.3911	48.9018	41.5461	41.5825	14.5458		1.1894	1.05097
Group_216	13.8582	217		14.1474	13.2535	19.8611	18.3653	17.0039	19.0575	18.6511	17.9098	12.8501	10.8322	14.326	11.9988	13.9499	4.49977		1.25937	1.18969
Group_217	13.9052	211		126.129	113.857	274.114	221.604	212.503	229.566	219.339	208.34	73.2327	110.683	220.115	153.464	156.207	14.3459		1.07115	1.0092
Group_219	13.9317	230		86.4853	74.5932	106.326	99.4443	79.7071	128.472	118.022	125.764	79.3925	80.0019	95.3853	126.67	79.636	61.9299		0.50015	1.26825
Group_220	13.9798	241		204.827	197.938	163.823	152.656	129.866	205.434	186.325	165.936	134.641	153.47	118.011	105.319	112.544	95.1761		1.25422	1.29434
Group_221	14.0542	424		20.6851	24.0536	30.7747	30.1346	29.5049	35.7884	36.246	36.2972	22.5548	22.3437	21.4746	21.5767	37.4573	9.39628		0.746341	1.23376
Group_222	14.1214	244		169.561	174.115	189.308	157.076	155.832	180.689	179.258	242.055	150.434	149.292	144.952	203.297	297.857	69.2937		0.171371	0.752069
Group_226	14.3123	577		43.7775	77.2251	65.8327	74.7352	121.966	62.6691	70.209	62.1527	50.0823	45.5457	56.5403	34.0384	56.6453	125.465		0.061563	0.322389
Group_227	14.3503	448		20.8785	22.473	31.544	28.7761	29.4091	28.7568	29.1637	29.8875	21.4431	20.2366	24.043	21.9047	27.6076	11.9306		1.07051	1.09932
Group_228	14.3611	316		21.7832	22.7455	13.3848	13.1413	13.0888	19.3802	23.3055	16.9789	8.79295	12.6156	22.5757	48.3052	13.3773	14.5288		0.684171	0.706353
Group_229	14.3936	473		5.8229	25.3021	7.68551	15.7544	44.7087	6.40893	11.3216	7.89945	2.84035	4.93916	6.90562	4.37165	11.7345	61.6277		0.440393	0.366097
Group_230	14.4032	318		51.8537	84.7407	81.0316	83.4155	148.582	74.0596	81.0721	92.4929	41.3016	50.0054	66.2833	74.8557	93.808	52.3946		0.422829	0.759839
Group_231	14.4224	211		75.2168	62.7819	147.518	108.753	100.837	107.22	102.823	97.1022	24.4926	47.2447	101.626	132.024	84.0323	52.1018		0.324172	0.887958
Group_232	14.4545	174		10.8093	11.3098	17.1665	16.5652	15.7989	18.4981	16.0975	15.5334	10.6246	9.01849	13.0671	33.2857	11.7004	26.6146		0.876963	0.989017
Group_235	14.5626	174		12.2028	12.2915	20.107	17.37	17.6398	19.0842	18.2303	16.9448	13.7908	11.6453	16.7875	31.0112	14.4716	32.7901		0.977645	0.932824
Group_237	14.6555	156		25.6287	28.7408	26.2653	25.0312	23.3096	27.9382	27.2066	31.2104	23.9408	24.4017	23.123	30.5704	31.4352	63.6026		1.05968	0.916265
Group_238	14.6674	204		20.4559	23.1423	35.9878	36.7507	34.0461	36.0184	33.4419	35.6933	26.7446	19.5189	23.3974	149.826	33.1092	384.466		1.10863	0.845199
Group_241	14.8461	521		18.7921	19.3226	27.2349	25.0441	24.502	26.8956	25.7957	24.8743	16.0245	18.2136	24.0805	22.0002	24.6067	9.80529		0.872143	0.996259
Group_242	14.9337	130		15.8276	14.9917	21.8619	14.2444	16.2847	18.2752	16.8209	15.4245	7.59125	10.7689	11.2786	6.05033	27.8511	3.83563		0.398964	0.746587
Group_245	15.0624	311		3.17624	3.12125	7.27071	5.95551	6.55753	6.90624	6.64306	7.91712	5.19613	6.52427	6.33115	7.46265	12.8433	5.5108		0.71014	0.762129
Group_246	15.0776	204		11.3418	10.3194	9.94925	8.54796	7.88173	8.22687	8.10597	5.91515	57.7741	20.0042	12.4169	458.618	10.9628	362.289		1.27371	0.933726
Group_247	15.1225	614		12.8332	13.2011	7.73553	6.08044	6.5151	6.64583	6.04459	6.71973	6.10241	10.8862	6.54408	7.0819	8.55025	5.20018		0.066469	0.657594
Group_249	15.1478	191		40.547	32.9685	27.7717	22.9002	25.2517	24.1686	20.5638	24.9184	12.9338	16.1822	23.2411	34.379	23.6728	53.0074		0.997902	0.915405
Group_250	15.1813	58		148.692	161.694	147.47	148.72	141.25	170.012	176.62	196.74	115.844	136.867	158.242	170.4	194.133	97.2448		0.098081	1.11268
Group_251	15.2073	174		13.3	11.2901	18.2244	15.8386	17.9298	13.3542	13.7856	15.0124	8.56517	9.43275	18.2499	49.322	12.8936	32.5992		1.05942	0.823591
Group_252	15.2246	204		10.0154	11.1264	10.5154	10.5836	10.2811	5.99201	7.26016	6.93874	6.16319	8.16018	12.2578	60.3398	10.3474	66.2922		1.28734	0.946739
Group_254	15.3062	319		127.716	124.172	137.402	112.646	112.487	113.845	112.773	141.133	104.609	106.817	189.818	607.936	193.414	525.979		1.37951	1.02067
Group_255	15.3137	177		4.46283	4.63273	4.64032	2.46558	2.57577	3.90325	3.30204	4.89128	1.45192	2.48482	4.51466	10.6454	9.35815	6.66426		1.42503	1.18016
Group_258	15.371	278		50.1484	50.776	47.4175	42.3014	41.0346	49.946	52.0882	55.447	36.4025	31.981	49.5568	37.6903	50.901	16.1943		0.776597	0.965275
Group_259	15.4318	188		33.5558	34.7121	19.0252	11.1539	10.1832	18.1368	19.8071	21.884	22.1342	22.537	12.1932	32.5155	28.0081	16.5024		1.01946	0.806765
Group_260	15.5026	217		119.353	103.677	129.594	122.952	115.584	98.2315	97.2864	107.306	81.4198	88.5297	68.2797	284.156	113.066	242.121		1.18509	0.958945
Group_261	15.584	229		16.2965	16.1236	7.90778	6.64196	8.29557	13.3862	13.408	19.1084	8.19454	34.699	15.8389	14.1938	21.8681	7.4905		0.225618	0.356934
Group_263	15.6445	157		2.66614	3.48861	2.95801	4.45534	2.86638	3.25902	2.51706	4.94767	2.6545	4.92747	3.43605	6.44879	7.03508	4.21783		1.19855	0.888317
Group_265	15.7355	266		17.8495	18.8698	15.1547	12.3927	13.4569	16.1312	15.8138	11.8786	9.66322	14.7701	14.0887	10.5061	14.0295	3.29385		0.972235	0.743031
Group_266	15.756	117		100.891	100.128	79.9136	74.8748	72.7179	91.4465	93.113	89.1373	69.5469	69.7515	76.1672	66.507	60.8582	47.4807		1.29045	1.29699
Group_267	15.7748	357		12.9364	10.0613	8.81395	7.21585	4.50516	6.58994	6.97357	7.27375	18.5929	20.497	21.9925	22.2409	29.4162	13.6744		1.18583	1.30416
Group_268	15.8002	271		17.4712	14.8777	15.2463	14.3374	12.1651	22.1618	19.8165	21.2725	12.9109	12.6159	17.1535	15.7629	16.4302	6.76857		0.631218	1.20286
Group_270	15.8828	207		22.6862	21.15	27.2503	20.5596	19.6171	23.5454	21.2193	24.2272	16.6579	15.3152	24.2185	16.3511	16.0395	5.7867		1.23353	0.965104
Group_271	15.9151	292		18.0761	20.8098	18.392	16.0246	18.408	20.9559	22.5864	19.8137	17.3307	14.6364	24.554	53.4552	20.7571	37.9481		1.22877	0.963806
Group_272	15.9365	356		7.54607	9.24841	13.0684	12.3305	15.0144	9.30374	9.12424	12.5191	6.0648	10.1147	8.14724	11.8031	7.27196	43.7826		0.700119	0.565941
Group_274	16.0043	267		21.8433	39.5217	11.0538	12.1272	40.6601	19.809	16.0366	12.3785	4.7877	12.0312	9.15132	8.22517	8.66155	148.135		0.700067	0.557926
Group_275	16.0252	208		7.48218	9.46338	10.2843	10.5943	13.2329	9.12141	8.54977	9.45932	7.70625	5.43833	7.41458	24.2028	5.71674	18.7866		0.855049	0.744358
Group_276	16.0437	429		19.8644	438.832	15.8618	201.221	713.913	15.1059	118.833	19.7274	22.9506	16.168	14.0218	21.6975	72.2313	1586.36		0.610874	0.460294
Group_278	16.0737	295		121.865	123.972	51.8804	59.4636	123.705	32.748	37.3529	27.5539	32.8445	25.9874	27.0809	263.444	545.53	459.094		1.50143	1.12462
Group_279	16.0912	194		4.7561	7.91966	0.620542	2.12683	12.2379	0.949374	1.48001	0.949799	1.26568	1.26094	0.28366	10.8276	56.2965	71.9384		1.33227	0.994883
Group_281	16.1354	317		13.7485	9.03849	6.43069	5.47571	4.89861	6.96083	6.31046	4.66842	103.977	57.0083	3.52716	79.0206	101.664	132.087		1.39869	1.13402
Group_285	16.388	156		24.7919	20.9636	15.9366	12.608	11.2105	20.8595	18.836	27.077	15.9097	15.8879	26.2266	37.7288	34.1497	26.3281		1.35484	1.11108
Group_286	16.4197	105		28.0886	29.1441	24.6282	23.9323	24.5985	29.4339	30.634	34.8591	24.2363	25.6792	29.8501	24.9359	26.984	18.7523		0.691104	0.967126
Group_289	16.6131	153		18.323	15.2711	14.3734	8.91248	7.03536	14.4365	11.5515	14.1381	5.66254	10.43	7.89277	10.067	24.3396	4.77564		0.284118	0.843546
Group_290	16.6699	208		33.4528	42.3893	43.6901	38.3454	40.5832	45.08	43.0983	55.9302	35.9694	26.3424	38.4497	42.6973	63.4119	9.69134		0.22089	0.794958
Group_292	16.7382	174		283.856	259.879	178.55	140.836	148.352	208.308	200.212	322.157	182.21	158.675	206.593	388.326	359.747	170.159		0.999669	1.02797
Group_293	16.7521	357		6.19687	6.16159	4.2967	2.94019	4.25124	5.54089	5.08587	5.7039	4.49947	2.18662	4.21623	4.02504	5.87234	36.2763		0.885698	0.701225
Group_294	16.7651	267		19.505	21.8266	23.9325	22.6529	23.4704	22.6674	23.6645	25.3263	19.2244	17.2268	19.7346	21.5134	22.9995	95.1979		0.83018	0.672642
Group_296	16.8161	145		9.18321	9.4236	9.19701	8.07033	8.68446	9.6587	9.46874	14.2041	2.9206	4.57524	6.03238	6.12189	10.786	18.6232		0.497115	1.26556
Group_297	16.8326	444		2.5881	4.93564	4.62619	4.58491	4.69612	3.57187	3.85356	4.29233	1.35444	1.76483	2.51137	5.62334	4.8716	47.3816		0.902425	0.701758
Group_301	16.9964	392		6.36722	8.50818	7.05674	5.86905	5.98205	15.7088	13.1283	13.8892	6.35293	5.44733	8.04717	35.4252	12.8595	27.8474		1.26386	1.22604
Group_303	17.0997	156		841.311	828.637	845.359	821.718	791.915	1009.6	1001.99	1039.6	874.108	848.87	875.012	499.778	881.889	494.786		1.17096	0.975961
Group_305	17.1598	437		11.44	13.8653	16.3678	13.1144	13.0156	21.2964	21.6743	21.9489	7.73837	9.64424	11.6667	6.24442	13.1556	4.69211		1.04388	1.53006
Group_306	17.27	223		41.3136	36.8275	33.722	26.2962	17.5313	35.8497	27.7641	35.7374	20.1629	30.6595	29.5055	42.0958	63.0322	20.3046		0.802045	0.798183
Group_307	17.2913	97		39.2492	44.0897	37.824	36.0966	32.0927	45.7452	44.38	38.7231	43.5048	46.6605	48.4402	62.0434	84.8324	143.91		1.37044	1.00984
Group_308	17.3206	273		205.075	202.432	36.5465	29.69	30.4922	49.9188	52.3853	67.3306	219.107	362.384	278.56	384.209	392.939	208.483		1.26948	1.2925
Group_310	17.3656	334		2.74304	2.29968	1.8248	1.07516	0.407095	3.21087	1.92502	1.71682	5.88418	3.88642	4.15413	9.32654	14.3435	9.62251		1.59136	1.16721
Group_311	17.3967	442		10.6351	9.53425	2.15899	1.90992	1.98486	6.34554	6.30877	5.8753	10.8031	15.1044	14.0196	11.9487	22.1024	5.57068		0.974433	0.95539
Group_312	17.4151	84		15.7168	14.5159	8.83731	6.1723	6.1305	9.90045	9.88322	15.3897	29.5633	22.396	20.0458	22.2488	28.9789	24.8806		1.22584	1.20269
Group_315	17.4918	243		21.7562	36.5575	29.1863	30.4551	32.469	60.0714	56.7692	47.5366	21.9455	24.0555	32.7159	43.7068	26.6602	56.4847		0.174556	1.58197
Group_316	17.5075	401		18.2959	30.1884	14.3014	13.8753	33.1782	18.5674	17.7806	29.5668	10.9788	8.62059	13.1848	49.9534	37.4977	183.915		1.09382	0.862756
Group_318	17.5603	342		2.86045	12.42	0.948346	4.91176	15.3303	3.20856	3.88896	2.68688	2.20497	3.65543	3.01174	6.69821	8.3864	55.2095		0.912148	0.67933
Group_321	17.6364	459		1.72258	92.5312	0.893415	31.7879	146.619	1.07354	16.7261	1.76202	0.635645	0	0.741418	3.97328	9.77744	429.766		0.688089	0.514821
Group_322	17.6806	246		25.9777	22.8147	15.255	11.0834	10.6428	27.1075	23.2087	36.4569	8.51889	7.96146	13.8208	60.9722	62.8512	29.7158		1.28066	1.3358
Group_324	17.749	217		15.4175	15.459	2.15566	1.55989	1.35756	3.54126	3.62498	2.91795	28.9434	19.3809	28.2167	326.354	107.911	178.062		1.47793	1.08098
Group_325	17.7834	300		8.39407	8.95299	9.50478	8.30749	8.02507	9.28106	10.1977	14.0826	6.97356	6.43201	8.78944	18.8724	40.2637	36.6299		1.45019	1.16207
Group_326	17.8004	175		23.1998	24.1486	6.4428	5.70233	5.11533	7.27021	7.4453	9.94447	3.81231	5.07202	6.78419	257.415	278.193	243.988		1.64528	1.23504
Group_327	17.815	242		85.9892	81.1712	86.8249	74.9578	66.5648	93.4466	87.6001	120.513	52.9978	57.3335	69.7326	189.558	153.697	284.369		1.38635	1.20741
Group_330	17.8884	117		16.6015	16.8345	13.5434	12.5622	10.2658	16.9006	17.2322	15.1897	12.3451	12.438	12.9141	157.76	30.4049	314.572		1.24313	0.932999
Group_332	17.9516	156		203.301	193.918	164.732	139.693	126.2	233.281	222.27	217.585	198.738	179.07	183.581	866.343	242.333	574.729		1.30483	1.01194
Group_333	17.9754	203		16.1494	18.1398	20.6908	20.6239	19.7562	19.0605	21.0756	28.4613	20.5604	16.9116	15.7452	190.764	50.7178	160.123		1.39837	1.05907
Group_334	18.0038	345		2.51291	2.34884	1.16108	0.936628	0.808863	1.0278	1.57745	1.73763	19.5266	6.6665	7.77353	116.586	12.3236	108.264		1.3564	0.99013
Group_335	18.0475	415		69.1756	93.981	39.2758	35.5371	36.4285	53.6175	54.6097	59.8034	30.5266	39.4881	66.6626	168.838	284.145	78.6832		1.32129	1.02212
Group_336	18.0747	87		2.85298	4.0425	5.18001	4.15471	4.28132	6.07395	5.88585	6.9673	4.45883	5.21021	6.87484	4.93869	8.2069	1.1379		0.236535	0.371801
Group_337	18.11	81		16.3645	21.2734	6.07837	5.47603	3.72521	4.68695	4.71007	6.21386	3.99385	4.02095	2.54968	53.7384	235.477	57.1351		1.23226	0.928633
Group_338	18.1217	227		11.8488	9.38443	5.45449	4.45419	2.72924	5.3054	3.89421	3.14425	3.12342	4.82516	4.28514	26.1304	88.4755	14.9346		1.19069	0.893912
Group_339	18.1834	333		6.3111	6.7488	5.7186	4.51778	3.65324	8.8923	7.61076	5.94576	10.7165	5.95283	9.50556	60.7385	8.7402	40.091		1.28833	0.953
Group_340	18.1962	307		21.4764	25.3257	20.4748	18.6063	16.1414	31.1378	29.9198	35.1291	17.4258	16.9463	28.4242	69.1788	28.526	55.1053		1.23936	1.1528
Group_342	18.2804	415		8.79317	12.9538	11.1055	11.2472	15.405	9.42334	10.1144	13.2202	6.12504	4.69346	11.0889	11.5018	12.4243	134.729		0.863878	0.659056
Group_343	18.3069	283		11.7676	13.1165	9.01478	7.67252	9.53065	12.6661	12.5076	14.6606	4.90807	6.59172	8.69802	24.5606	39.464	94.7172		1.26226	0.998614
Group_344	18.3387	297		4.4256	7.62656	1.84003	2.49601	7.69864	3.34013	3.24361	4.53635	1.17952	2.74909	2.61728	7.12795	9.13932	100.067		0.94323	0.709783
Group_349	18.4581	106		128.621	156.179	20.6317	17.0678	18.4448	17.4066	16.0683	35.5361	43.4429	77.2697	37.2015	52.7291	53.4986	50.1255		1.04181	1.19882
Group_351	18.6168	348		7.58324	9.14832	9.92907	8.5559	8.87788	14.4365	14.3044	14.5133	7.17182	6.09451	9.48286	10.1663	9.15428	5.47709		0.629328	1.61274
Group_353	18.6989	324		69.44	63.8913	65.1517	52.6531	40.9045	63.0887	55.1087	93.9677	30.8417	44.3079	48.741	64.4986	99.7537	13.7983		0.042318	0.92904
Group_354	18.8045	188		7.90998	8.64488	6.74817	5.74191	5.08618	6.3803	5.96686	9.92465	4.55669	4.91781	4.1505	25.297	60.5232	9.4767		1.17403	0.921602
Group_356	18.9189	74		27.2889	34.7379	20.7271	18.752	33.2417	17.4697	17.6759	26.0539	15.0835	16.3928	22.2339	38.1451	33.1205	114.156		1.09181	0.826987
Group_357	18.9444	207		1.48958	39.5669	0.454949	15.1175	63.6244	0.424727	6.2402	0.575076	0.478813	0.432626	0.623058	5.34525	11.7897	233.567		0.773251	0.575908
Group_360	18.987	147		9.2812	49.8034	7.78372	15.3354	69.9641	12.1182	17.2793	12.4983	2.97415	4.13819	8.60733	6.94088	7.03585	95.0825		0.383977	0.370275
Group_361	19.0261	356		37.3783	165.272	23.8308	60.0775	224.277	42.2365	40.8259	43.0433	8.95844	15.3605	22.161	60.2282	56.226	796.057		0.793767	0.608932
Group_362	19.042	505		1.28886	34.929	1.66417	9.21051	58.909	1.57043	5.57395	2.47	1.13059	1.15439	1.27971	2.86033	2.59687	190.19		0.709267	0.529118
Group_364	19.0742	122		26.3571	28.4324	37.4053	36.6996	31.1464	44.705	40.1549	33.7884	16.7307	32.938	33.4185	26.4641	43.8631	71.9201		0.655979	0.892372
Group_365	19.0845	69		7.89167	12.4902	7.09867	5.81429	4.12114	17.7701	12.8581	13.4176	3.22139	5.98786	9.60445	23.066	13.1117	7.75869		0.697806	1.29802
Group_366	19.1113	122		3.66191	4.24337	4.29387	3.39501	3.60687	6.54227	5.80491	4.50184	2.56011	4.22381	5.53504	4.03665	5.94718	21.0532		0.891507	0.744535
Group_367	19.1506	385		6.54255	7.46753	6.87999	5.05653	4.69467	5.04224	5.04792	7.23639	4.12945	6.52744	7.61818	14.4002	16.183	3.31999		1.03835	0.768769
Group_369	19.2325	315		31.5039	22.3125	13.5354	11.3329	10.7309	13.6282	13.9324	28.114	36.5525	28.9781	46.7259	54.8684	67.3341	26.8772		1.27151	1.05341
Group_370	19.2977	358		23.1473	26.3392	14.0042	11.0564	8.65412	9.64009	9.51082	13.0613	6.96352	17.6987	15.9668	29.4228	15.5219	100.882		1.07646	0.788916
Group_372	19.3567	120		124.001	147.498	5.34249	5.21821	4.79187	4.94513	4.92876	7.34612	10.5515	32.559	14.0491	5.73665	11.2505	7.90835		0.102766	1.21572
Group_374	19.4797	75		126.315	123.813	31.7968	33.1984	29.2457	35.5538	33.95	51.3648	36.4337	51.098	52.2088	38.847	46.6157	107.561		0.973807	0.713072
Group_375	19.5366	82		15.244	16.2131	8.69194	8.6982	8.30429	8.07768	8.9825	15.973	10.1494	12.5339	24.2009	17.2675	23.1157	59.4446		1.17627	0.859197
Group_376	19.5618	265		16.3019	15.3542	12.9712	10.0528	9.46602	16.9191	13.975	17.8292	8.49204	12.6294	13.6078	52.7852	25.0633	59.4045		1.44147	1.13792
Group_378	19.6167	461		7.03579	9.05376	6.02382	5.94617	8.38104	3.78877	4.79908	4.62995	7.20449	3.81361	6.45944	4.1052	5.79775	57.202		0.826617	0.60428
Group_379	19.6249	205		8.32621	13.5102	4.71718	7.40962	15.5467	4.16993	4.00159	4.00617	3.83592	1.9552	4.23136	5.22306	5.0166	172.102		0.839573	0.624965
Group_381	19.6818	315		14.0977	12.8757	13.946	11.6954	12.243	9.25186	9.05117	12.4101	4.43188	8.55102	13.4866	12.5826	17.1732	11.0096		0.543185	0.557705
Group_382	19.711	327		92.4214	93.7077	55.0897	53.4861	54.924	71.3958	69.715	72.2078	78.9757	76.0459	106.645	91.0026	122.79	398.839		1.09268	0.798039
Group_383	19.7533	395		11.5348	15.6046	10.5346	10.1534	11.7974	15.9562	16.7137	22.758	5.29403	6.83308	13.6997	18.6844	19.8628	6.21646		0.203118	1.34825
Group_384	19.772	156		52.7757	56.4999	55.4243	46.4681	41.1965	64.7177	58.9349	87.3694	28.5485	40.6177	37.1103	83.6004	156.05	30.443		0.747408	1.02765
Group_385	19.7824	213		5.70899	8.5483	9.39199	8.90289	9.47431	13.7901	13.7464	19.4077	5.24952	5.9396	7.3092	22.3344	35.8202	6.0961		0.850026	1.12979
Group_386	19.8057	283		1.53067	2.79276	0.816502	0.589513	0	4.30595	2.4888	4.73997	0.817575	0.490596	1.11307	26.2622	20.1171	8.52733		1.44139	1.17072
Group_387	19.9893	101		8.77034	7.74779	7.73351	5.14704	4.15282	6.56822	7.0723	10.771	3.46594	5.83119	7.22242	12.9694	16.5465	3.09907		0.796564	0.863233
Group_388	20.0219	258		13.0652	9.22232	13.1005	6.28421	5.46081	6.32167	5.80073	9.15496	2.22337	3.99264	9.06916	10.3691	13.2303	1.81621		0.206723	0.448532
Group_389	20.0589	99		659.806	614.895	530.317	501.563	506.357	249.341	241.371	182.664	156.188	196.516	331.65	12.0436	5.56917	10.2845		1.39579	1.05747
Group_390	20.1544	342		2268.15	2208.39	1353.22	1025.75	969.415	1249.44	1169.64	814.187	648.426	1375.07	1374.47	978.552	1602.85	446.873		0.211605	0.207898
Group_391	20.1726	207		14.3746	17.8335	7.77038	6.48813	12.0552	8.27871	6.75919	5.53422	2.87987	8.63758	8.70778	4.44013	8.68211	118.425		0.836482	0.621312
Group_392	20.2129	337		116.57	101.008	96.5521	79.0772	77.3276	101.09	95.5361	122.608	55.2974	63.7286	96.2153	149.046	135.951	96.4175		0.976424	1.30848
Group_393	20.2253	174		22.9452	21.2043	12.3816	10.4664	12.5693	14.8741	15.1848	15.0134	10.0385	12.3951	14.223	20.152	24.6297	13.0002		1.12378	1.08738
Group_394	20.2467	429		512.157	739.662	36.3903	130.314	393.441	30.6242	81.7761	46.3126	79.0321	196.462	74.4209	30.4945	53.2619	846.632		0.572095	0.439803
Group_398	20.449	299		139.851	197.741	145.687	135.634	125.431	163.841	165.031	225.213	166.997	243.545	147.346	350.763	635.903	144.288		1.11126	0.835255
Group_400	20.5509	156		15.5793	13.9794	14.1298	11.2761	8.79023	16.092	14.6843	20.3422	6.29455	9.17601	12.7667	17.7929	21.295	16.2787		0.841097	1.5014
Group_401	20.5714	369		67.8174	48.3685	110.173	58.5284	52.4646	69.9501	64.2722	58.406	33.5328	45.9158	79.0157	49.456	61.475	290.345		0.721328	0.568676
Group_403	20.7263	309		5.75694	4.57776	2.7723	2.33145	0.988316	3.39809	3.85672	5.37198	2.89183	6.59447	1.67495	5.93506	14.2969	3.66604		1.03949	0.816179
Group_404	20.7457	422		13.1865	13.7196	11.6285	9.16967	8.30299	12.8395	11.5471	14.2495	9.11522	13.7952	9.89863	14.4467	15.752	15.5765		1.19455	1.15762
Group_405	20.7612	163		3509.3	3744.69	472.754	409.532	411.262	414.989	419.305	921.805	943.434	1638.04	954.324	460.511	460.353	270.002		0.363348	1.17622
Group_406	20.828	331		13.4072	15.8429	6.11523	3.55776	4.46935	5.58635	5.92051	8.18086	2.36334	6.28773	5.65358	10.5403	24.5601	5.38044		1.0414	0.868003
Group_407	20.8758	461		10.306	9.59001	9.68214	7.04127	8.08368	9.99189	9.27415	14.5123	4.15168	4.81753	8.61746	6.88783	6.84354	42.8287		0.705446	0.704344
Group_408	20.8935	205		30.4512	32.1159	19.2232	15.683	20.0269	22.8032	21.7235	27.2645	22.5559	24.8239	26.7871	38.0787	39.9878	101.106		1.24797	0.925928
Group_410	20.9389	315		20.3116	15.3756	9.19305	6.79666	6.415	6.73429	6.04956	8.75977	5.10887	12.9849	6.35086	10.965	29.8422	4.78598		0.842882	0.616828
Group_412	21.0005	218		7.09405	9.09757	6.57461	4.39245	4.46639	9.16503	7.91864	8.50199	2.34894	2.14206	6.59333	10.0843	7.99314	3.19105		0.240695	1.38053
Group_413	21.0614	253		7.94819	6.61244	3.05113	3.1735	1.97868	3.73056	3.60261	6.00703	1.76642	2.9027	0.913557	10.887	21.3465	9.13909		1.36425	1.14586
Group_414	21.0854	411		14.6362	14.6611	7.779	7.07357	6.26117	10.7348	10.5455	12.8377	6.11297	6.71405	10.3836	17.5682	15.4053	11.8665		1.24814	1.31909
Group_415	21.1598	353		20.3268	13.3396	10.347	8.59768	4.92584	11.9217	11.1892	15.5554	7.13666	7.86151	10.785	21.993	23.7913	12.4711		1.24769	1.20274
Group_416	21.1714	174		441.786	372.231	226.261	176.328	161.479	306.55	282.743	290.004	140.219	195.374	191.864	271.557	293.959	129.214		0.07062	1.39114
Group_417	21.2445	286		117.556	156.049	159.016	122.096	108.381	280.447	181.717	188.227	57.807	93.4703	144.692	257.63	140.553	12.3599		0.206305	1.14253
Group_418	21.3534	73		494.18	608.121	1120.5	577.245	953.31	1197.11	782.32	611.228	288.128	335.49	780.941	464.911	445.394	2035.46		0.245254	0.635294
Group_419	21.4322	429		19.06	434.469	6.49363	160.634	618.209	7.67831	90.0766	6.37381	4.22866	3.92154	6.85694	3.93891	43.7119	1605.55		0.644089	0.484043
Group_421	21.4557	267		154.488	144.283	65.2105	55.9549	72.9522	89.8603	82.7463	89.3096	29.0252	46.6745	49.1554	52.8755	75.5328	96.4034		0.175235	1.65247
Group_422	21.4689	320		1387.62	1203.23	10.7856	20.7117	98.5556	6.9795	8.39169	15.4543	37.0886	193.623	29.3255	7.6482	14.7809	156.263		0.263222	0.877126
Group_423	21.4778	205		13.0264	14.1019	0	0.889407	9.37975	0	0.492098	0.501121	1.25165	3.07745	1.36376	1.63677	1.04911	50.128		0.817036	0.596411
Group_424	21.49	218		60.7426	155.513	4.95843	38.0185	179.309	7.4252	17.5089	18.141	30.3727	33.4174	38.0521	35.3324	34.1335	469.659		0.750855	0.547855
Group_426	21.5423	364		45.353	38.8485	9.18127	7.88984	6.60767	10.8055	9.76525	11.8623	5.6578	11.4508	6.9568	13.4626	15.7469	4.68836		0.517344	0.825851
Group_428	21.6274	342		10.1928	10.8019	18.0395	14.5879	11.6862	17.7668	17.2558	15.9824	4.35696	5.88381	12.5027	14.5506	15.5698	3.08171		0.502431	1.2831
Group_429	21.6359	241		58.0687	53.5593	58.4276	48.7168	46.0233	63.4104	60.6167	64.9438	30.4491	37.7855	68.5907	59.7626	94.1235	27.2246		0.226248	0.775182
Group_430	21.6492	246		73.2151	45.5615	61.9248	46.9771	41.1095	47.6822	41.567	48.657	27.0389	19.9556	37.7838	52.6192	87.7431	73.6404		1.02348	1.13218
Group_431	21.6589	359		1.38402	1.92952	1.07035	1.549	2.37355	2.43644	2.97972	1.60349	1.51375	0.703917	3.38755	2.11454	4.64834	2.45561		0.777927	0.73753
Group_432	21.76	129		49.4892	41.6703	55.7595	43.8831	40.8435	63.6075	61.232	69.6269	22.5222	27.0273	50.1977	76.5335	83.0123	47.9834		0.702868	1.48022
Group_433	21.7727	217		9.62121	5.18496	2.19757	2.27754	1.42553	1.77183	0.726922	1.64349	1.21762	6.59621	2.93812	9.4358	13.6409	44.2634		1.2451	0.90983
Group_434	21.8001	365		7.55366	6.93219	4.14086	2.96001	2.82723	7.66819	4.40507	6.12588	2.22782	2.57943	5.36065	7.93182	7.14422	5.35572		0.908124	1.3285
Group_437	22.0239	367		61.4392	43.6262	36.9697	26.806	23.3602	38.687	30.8837	41.7046	23.0171	26.7204	41.1688	47.7707	42.6396	124.1		1.08091	0.86252
Group_439	22.1554	517		9.84882	10.7676	2.82855	2.80784	5.07608	1.76054	2.642	5.54102	8.69628	9.56441	12.3286	27.133	22.5401	52.6183		1.48765	1.08966
Group_440	22.2288	285		315.739	320.655	337.853	280.067	263.114	339.591	319.545	444.554	148.619	250.881	323.12	374.976	499.711	121.244		0.122176	0.912411
Group_441	22.3612	171		69.5928	72.6832	80.3543	73.2735	70.3332	74.8878	75.7189	88.9106	46.6366	47.6282	74.1183	67.8923	78.2879	38.0568		0.613322	1.12256
Group_442	22.3879	156		18.5922	17.2618	16.5283	11.6501	10.0966	19.6889	17.1304	24.2126	6.30837	8.37232	15.9813	19.3617	23.0863	3.70059		0.016458	1.16172
Group_443	22.4861	205		2553.82	2952.47	1885.95	1981.22	2551.53	2254.78	2283.77	2629.47	2282.85	2374.37	2649.34	2251.41	2544.78	3952.37		0.917478	0.673549
Group_444	22.5015	163		31.4719	36.4808	19.8795	18.5997	22.6217	28.922	28.422	32.7269	22.2618	46.4503	23.7535	32.2597	38.7841	60.7349		1.12336	0.831788
Group_445	22.5415	429		14.9714	340.693	5.80002	119.447	474.439	6.91121	70.0158	6.924	2.47493	2.29309	6.10866	6.87191	41.1963	1264.97		0.659479	0.496156
Group_446	22.5722	325		3.50515	29.4496	0.8264	9.07608	44.1292	2.14933	7.13081	1.51943	1.46044	0.781572	2.2163	2.76074	4.6315	86.1131		0.597789	0.452487
Group_447	22.5894	149		91.0535	103.802	81.5273	79.5798	75.6335	96.3	97.9677	108.04	59.3158	64.5914	93.6282	97.0177	136.615	112.836		1.0145	1.36744
Group_448	22.602	577		9.28446	151.544	7.88535	45.5897	212.584	8.15625	22.894	8.06861	5.82628	4.9875	7.13662	5.56127	14.3212	513.148		0.632677	0.472637
Group_449	22.6097	416		1.51442	23.6429	0.772303	5.2166	54.1728	0.307025	2.40732	0.368472	0.343197	0.377447	0.257166	0.310411	1.54842	74.0629		0.446786	0.329938
Group_451	22.7087	156		18.9528	20.3386	16.096	13.4208	13.1971	25.146	24.0781	29.1908	8.30561	10.8133	17.2029	21.1884	23.5184	4.71062		0.189415	1.39191
Group_452	22.8039	318		6.54914	8.09535	3.74163	2.81257	3.12877	11.7689	13.1338	15.0012	4.14679	2.48044	4.11548	9.97255	16.6374	14.6221		0.905653	1.61335
Group_453	22.8238	103		20.4137	21.9463	4.68274	3.74155	2.86496	8.78977	9.60749	16.603	12.8312	15.7401	24.3264	36.7407	38.403	28.2843		1.55775	1.13816
Group_454	22.8377	403		41.055	35.9687	20.3806	15.5556	12.3316	31.738	32.1561	39.046	14.6117	21.5192	31.7267	57.7029	47.955	53.7029		1.41708	1.31454
Group_455	22.9377	149		177.548	169.861	132.506	126.829	114.248	168.56	166.063	188.21	89.678	106.215	133.197	143.894	158.458	121.508		0.005029	1.68911
Group_457	23.0356	218		558.576	544.033	126.514	108.112	100.777	202.706	199.863	277.475	670.419	676.457	990.361	813.297	737.714	538.562		1.06318	1.32332
Group_458	23.0798	155		3.01746	6.57428	8.6493	7.9591	7.45994	12.4353	13.7362	21.3159	2.80158	5.35079	11.4814	16.0305	24.2481	1.22986		0.332181	1.09111
Group_459	23.1015	79		4.94563	5.54679	5.25248	3.40938	3.0641	4.82277	4.60359	5.86803	2.65307	3.70742	5.56219	7.32053	6.29607	2.59047		0.508941	0.750948
Group_462	23.2383	79		12.8508	13.3609	12.8295	7.31213	8.04842	8.94244	9.15996	11.4891	7.10017	10.0021	10.4934	13.8814	16.2425	9.44407		0.982654	0.79829
Group_463	23.2697	517		2.37038	5.37844	0.500378	0.455166	5.31534	0.415962	0.738886	0.827836	0	1.12455	0.766837	0	1.30561	31.9029		0.80279	0.595481
Group_464	23.298	371		3613.49	3447.21	3295.3	3278.15	3076.58	4691.59	4670.4	3668.16	2156.48	1956.38	2107.41	1833.1	2263.52	1619.12		1.10467	1.61081
Group_465	23.3315	174		31.2693	30.5128	24.3853	22.117	22.1513	30.5711	30.1274	35.4418	13.7291	15.7121	23.922	23.9748	27.1636	12.8199		0.464424	1.50611
Group_466	23.5522	246		229.64	297.101	241.319	239.098	290.345	230.906	250.971	284.006	135.967	159.761	263.697	511.034	641.511	343.676		1.31134	1.11546
Group_467	23.5661	415		22.2012	33.0125	25.3059	27.5129	47.3727	20.2269	23.6345	23.2177	17.5153	19.0163	25.4885	50.9203	50.5977	80.0834		1.2943	0.976461
Group_468	23.5761	259		229.121	262.655	240.693	225.394	264.831	214.537	227.793	222.358	202.384	182.863	236.75	351.727	454.204	301.925		1.3574	1.05332
Group_472	23.6517	230		55.9384	98.9396	37.3177	46.2988	89.7503	99.449	106.343	72.2436	25.4964	42.3126	168.94	80.5065	83.4351	168.161		0.593352	0.538692
Group_473	23.6649	459		1.46419	32.8098	0.352546	7.60055	51.0204	3.18148	5.15078	2.00979	0	0.616263	5.88949	1.64036	3.59282	103.176		0.596907	0.444935
Group_474	23.6771	293		89.6544	120.089	134.892	139.221	153.364	173.734	181.955	212.277	60.9873	110.336	153.272	146.863	236.763	79.8086		0.013132	1.20785
Group_477	23.7237	280		13.5883	8.30532	45.4718	22.7765	19.7656	43.4565	42.0644	28.1954	15.8865	19.2087	61.0436	29.021	26.0115	37.5491		0.113115	0.323114
Group_478	23.7465	174		61.8276	56.8445	219.881	179.503	201.149	286.243	275.613	265.759	108.343	138.37	282.579	264.745	174.861	140.933		0.374148	1.14926
Group_479	23.8037	205		652.558	625.708	819.923	563.56	554.955	823.232	776.447	953.087	867.365	833.946	916.605	646.48	847.006	679.604		0.161373	0.155355
Group_480	23.8599	205		627.234	503.876	476.991	356.761	330.156	565.587	482.586	630.134	599.69	534.643	584.448	540.449	616.69	690.351		0.967978	0.713658
Group_481	23.977	205		1094.1	1042.49	658.268	651.425	613.874	816.384	827.897	833.317	901.887	963.064	1009.99	713.483	1007.28	626.102		0.150025	0.591456
Group_483	24.3098	103		936.511	878.111	491.928	420.418	380.84	664.582	653.86	1247.69	799.628	689.33	938.726	1103.07	1222.55	974.763		1.1489	0.90463
Group_484	24.372	103		46.9081	36.9818	5.50312	4.93941	4.29451	10.5415	12.84	26.489	73.4158	61.4046	91.4265	83.4368	109.99	48.1197		1.1977	1.24921
Group_486	24.4858	218		111.733	104.265	95.8252	71.521	60.26	181.948	181.494	72.0174	18.4549	14.4405	33.6057	102.465	39.7244	60.7615		0.358991	1.60221
Group_487	24.5062	431		7.90921	6.53423	4.93217	2.60266	2.35966	15.827	8.49837	6.28891	1.72073	2.20128	3.78383	5.91923	3.42645	2.21009		0.357893	1.4082
Group_488	24.5328	341		2.6886	8.86092	2.61769	4.48566	12.8799	2.27722	2.5951	2.55739	1.55487	3.89291	3.78038	6.56046	3.37706	40.5202		0.834096	0.611745
Group_489	24.5778	148		25.3692	56.9573	17.9537	22.3984	79.3051	23.3107	25.9669	32.8125	16.0496	18.1313	30.5217	75.8127	52.4656	143.45		1.13504	0.87134
Group_491	24.6069	73		14.0626	61.6805	11.6496	22.9736	38.8994	9.93813	12.2111	13.7509	31.972	13.375	45.4002	442.115	21.6176	374.485		1.27536	0.936579
Group_492	24.6156	283		2.09672	8.08375	1.48462	6.04935	26.752	2.00504	4.05103	2.7554	0.860915	0.85953	2.02948	12.3196	3.11075	53.2775		0.764194	0.582235
Group_493	24.6404	73		16.3939	64.0766	9.72567	14.2242	109.811	7.78799	6.94987	20.2199	11.2156	14.6963	17.7152	117.895	35.8982	217.688		1.0816	0.797083
Group_494	24.6505	324		129.084	222.535	72.2874	76.8986	215.934	90.938	96.9623	136.671	80.2961	86.7445	123.19	305.03	197.371	360.616		1.34884	1.02623
Group_495	24.7279	402		19.7809	12.6014	36.1953	39.1764	34.3889	25.8071	22.8693	32.6436	39.1747	36.221	37.0544	19.5943	16.4648	13.7155		1.33772	1.44229
Group_497	24.7614	167		7.88434	9.30107	14.8491	12.996	13.4141	10.79	11.0425	13.468	14.0117	12.5181	14.8497	9.13603	8.75916	8.72542		1.355	1.33266
Group_498	24.8061	461		19.9118	19.0338	17.1914	13.8102	11.5736	18.0731	15.0555	20.1504	16.429	17.0751	24.1181	26.5795	33.6929	8.7655		0.743977	0.542546
Group_499	24.823	236		15.5415	12.9876	11.7706	7.33894	7.54096	11.7136	12.08	13.7104	6.06086	7.81643	11.144	20.7108	24.7882	15.5124		1.3533	1.26242
Group_500	24.91	531		99.6557	97.1192	60.1197	50.5792	48.5664	56.3195	51.1791	45.6643	37.9408	32.5813	57.2345	50.51	71.9154	29.4681		0.020778	0.527092
Group_502	25.0795	149		620.142	609.194	680.742	658.731	614.031	684.808	675.388	679.799	577.857	572.631	700.511	567.555	671.857	455.559		0.951263	0.851678
Group_503	25.1393	265		10.1836	11.0734	7.59564	5.09486	5.95571	10.0671	8.84021	10.6179	2.28553	3.29826	6.817	4.35809	11.9506	14.9525		0.62002	1.30079
Group_505	25.2373	325		8.61031	9.28235	4.14051	3.94497	3.82086	5.89808	5.92304	5.83785	2.71437	4.00324	4.49196	6.96483	5.86514	27.8446		0.986157	0.814646
Group_506	25.2861	517		9.81305	12.7342	2.08013	1.34669	2.80418	1.6111	2.74306	7.16337	5.40575	3.54508	10.8988	25.3848	36.3195	29.3827		1.63066	1.19438
Group_507	25.3	79		12.4147	13.2853	3.37886	1.58303	2.69299	3.78887	3.77218	11.7485	7.14859	5.83168	13.6087	32.9563	39.0963	10.0197		1.37625	1.00902
Group_508	25.3119	103		42.8578	42.3343	12.9912	11.8675	10.5174	24.1772	21.3881	37.7017	32.9184	20.863	44.3386	395.007	117.039	319.606		1.47071	1.0933
Group_511	25.4629	205		15.6153	17.9408	9.91998	9.23505	13.2377	17.0522	14.716	12.1289	8.03665	10.9734	13.7157	26.2654	11.7071	22.0298		1.0771	1.04636
Group_513	25.4976	325		22.1094	39.9653	25.0182	24.7537	43.9919	16.6809	18.1644	28.298	7.05376	9.06016	15.7487	5.14383	7.83956	26.2548		0.768563	0.75127
Group_515	25.5343	207		4.90658	57.542	2.8547	14.7802	70.3687	2.99461	6.66338	2.34043	2.95939	4.4201	5.23154	16.635	6.4351	183.8		0.737107	0.544031
Group_517	25.5748	577		1.65824	84.6029	3.21738	15.235	119.203	2.42969	7.80457	2.80002	0.328038	0.425046	2.56789	14.7532	6.62634	252.862		0.656816	0.48982
Group_518	25.6143	174		12.5689	13.2573	3.16199	2.8899	7.02408	8.79007	9.13019	9.80172	2.28091	2.93338	4.04368	16.2968	7.79437	17.2337		1.14594	1.37169
Group_519	25.7826	368		26.8178	26.9074	15.7047	12.8826	11.3398	19.3638	18.4011	12.7482	10.1321	15.9814	17.9333	10.693	16.6779	175.206		0.847311	0.63709
Group_520	25.8581	103		591.655	607.516	371.448	323.631	306.238	501.519	488.406	623.08	324.022	405.384	566.461	537.618	756.096	175.401		0.310995	0.62291
Group_521	25.9419	411		6.40172	2.07728	0	0	1.6417	0	2.16743	4.25983	0.27336	0	1.63484	2.19948	6.04157	2.29988		0.926544	1.01349
Group_523	26.1066	429		21.3178	19.5044	13.4611	10.6346	11.1304	24.2016	24.1375	23.5389	6.17748	6.33397	12.0617	21.9836	36.4078	51.6547		1.16415	1.36181
Group_525	26.3751	415		0	24.5103	2.2244	3.9209	38.2794	0.797828	1.64176	0.765372	0	0.723368	2.39612	1.70941	1.58639	82.0346		0.621833	0.458247
Group_529	26.453	577		0	37.7424	0.340426	5.08249	52.5252	0.786153	2.50959	0.586423	0	0.189846	0.460445	0.850325	1.80598	121.155		0.63859	0.474531
Group_530	26.52	243		27.9433	29.7578	21.582	17.1432	14.2274	28.296	25.4967	24.6652	13.6716	16.7557	26.3657	25.7193	32.8725	6.73191		0.079077	0.767601
Group_531	26.5286	611		239.541	240.292	176.333	143.215	128.318	225.695	214.448	186.015	123.964	180.995	216.464	215.523	352.616	91.7851		0.501947	0.622582
Group_532	26.6602	220		3.66315	3.81377	2.07158	1.44876	2.50735	10.8038	7.31392	10.2678	0.659828	2.3365	1.66047	10.9744	15.507	1.27524		0.663057	1.37487
Group_534	26.7223	292		7.00277	5.54625	0.41038	0	0	34.622	26.3986	41.7416	0	0.386532	0	40.4724	66.1731	8.14401		0.831785	1.41153
Group_535	26.7722	307		8.01339	6.55267	3.89684	2.65331	3.7326	4.53124	5.4671	6.22821	0.69189	2.32144	3.17458	4.64337	9.9398	0.808877		0.341059	1.08871
Group_536	26.9914	103		21.2563	18.7037	14.5697	8.20911	6.78352	20.5239	20.1632	26.9683	12.6743	13.1769	21.7513	27.0808	40.0638	15.1758		0.965587	1.01433
Group_538	27.0818	169		23.2014	27.9662	17.9388	14.6144	16.0308	20.8645	20.8552	25.9828	14.9635	19.2568	16.9279	30.7924	56.0774	12.3374		0.907754	0.84217
Group_539	27.0882	73		26.928	30.0643	15.4905	14.5254	13.225	22.6849	21.361	25.2995	16.9088	22.4134	17.9999	39.7331	67.2773	33.1809		1.39697	1.11278
Group_540	27.1219	103		147.87	156.148	65.4915	54.2568	56.3023	111.226	108.385	130.785	58.2274	75.8731	153.756	172.993	224.83	54.0984		0.875552	0.787208
Group_542	27.2296	429		2.88751	293.001	1.16699	45.1964	340.176	1.94037	23.3502	2.28957	0.740284	1.32443	1.46642	4.76449	14.7504	912.249		0.672761	0.500376
Group_544	27.3579	207		68.7601	79.1691	45.9649	48.1795	43.4538	59.5824	63.0085	43.6998	28.1211	36.1785	56.6694	53.6476	59.1393	22.2284		0.214891	0.87148
Group_545	27.3711	460		47.6517	38.994	82.3898	83.1873	84.7782	69.1766	79.9634	77.9435	65.2468	47.7673	67.1458	41.655	35.0833	36.3361		1.55832	1.18193
Group_546	27.381	329		810.431	741.674	1260.17	1379.66	1321	1188.51	1219.98	1236.7	1098	953.423	1140.68	765.638	679.258	705.111		1.62061	1.19336
Group_548	27.4153	77		115.467	107.822	315.545	379.109	333.865	272.127	298.959	345.333	267.918	151.793	266.89	184.955	92.103	151.79		1.41976	1.09886
Group_549	27.4237	76		9.8596	9.1435	47.1905	58.9629	50.3292	39.6326	42.8571	56.0724	39.194	21.667	37.8171	23.412	7.46502	21.7397		1.4218	1.09884
Group_551	27.4565	351		7.64188	2.59712	7.93018	10.0414	9.22953	5.67341	7.60187	7.6131	7.85871	5.28717	5.82894	1.96133	2.95643	7.64738		1.16326	0.84913
Group_552	27.4704	107		26.9165	23.637	6.5276	5.69889	4.59073	5.06771	4.65644	1.627	5.10202	22.6067	4.08894	4.08986	18.5365	2.89662		0.335194	0.748843
Group_553	27.4779	445		313.315	286.174	156.218	155.039	146.328	172.873	168.498	96.8934	140.624	233.138	159.686	112.463	218.363	82.3448		0.268838	0.589467
Group_554	27.4906	351		43.978	42.9771	25.4638	24.523	27.7278	36.0308	30.0715	37.3704	29.3003	32.7211	38.8545	35.3369	51.6591	28.8153		0.847498	0.673233
Group_555	27.6557	343		29.3588	29.9056	14.4527	12.2196	11.3559	14.5566	14.4759	9.08346	9.84163	19.383	18.8767	13.7731	26.2157	3.74809		0.187585	0.395732
Group_556	27.6769	637		20.6098	20.9685	15.5721	13.4475	10.9653	16.3064	16.6332	12.6267	5.8861	16.2934	17.0644	16.3724	31.364	5.64382		0.431733	0.457234
Group_557	27.8303	639		17.7122	17.5255	11.0252	7.59663	7.99551	13.416	13.9363	11.8622	8.22421	12.9648	16.4637	15.6783	21.7788	3.27999		0.405664	0.350651
Group_559	27.9831	456		59.2104	60.7629	15.4162	14.3581	14.5564	28.9859	31.2284	27.5769	48.3167	63.8649	78.8589	84.9731	110.14	81.945		1.48928	1.19468
Group_560	28.0545	73		1.8759	15.4991	24.417	8.89393	33.8099	8.05515	9.60281	8.06122	3.44686	7.69906	32.0927	5.0766	5.43296	57.8291		0.293458	0.328996
Group_563	28.1251	429		4.65644	164.881	2.79756	31.3929	175.649	3.81489	18.4691	1.49642	1.13608	3.05119	2.56865	5.85076	10.5076	374.412		0.61157	0.45718
Group_564	28.1353	147		6.04715	31.3461	4.08368	7.75858	26.8666	3.76414	5.62152	1.20665	2.36597	3.46103	2.6218	3.89778	4.63634	81.4597		0.716578	0.533607
Group_565	28.1775	73		12.5905	30.5623	14.875	14.1568	27.1862	14.4772	12.7495	12.2077	8.61066	9.13402	10.3426	13.4397	21.3059	51.2392		0.834615	0.696479
Group_566	28.2162	458		46.835	44.3919	26.8019	21.7061	20.2557	36.6821	35.0878	32.845	24.4289	29.8718	47.301	36.9286	52.0823	13.1403		0.348463	0.306134
Group_567	28.302	309		96.0253	96.1481	60.6842	55.4223	50.6023	82.7396	79.0606	80.4733	48.0672	56.8048	103.448	83.4487	117.225	31.1528		0.316853	0.489231
Group_568	28.3146	474		21.6998	20.014	12.3475	10.6498	9.64455	15.9776	19.9671	11.099	10.0453	12.1071	14.8487	10.3414	15.2784	1.74425		0.62673	0.670447
Group_569	29.0104	73		23.6703	20.0467	12.0345	9.98865	7.44886	14.7665	10.5155	6.99882	7.15547	9.34134	14.2688	7.65792	15.019	38.4132		0.879461	0.664674
Group_573	29.2667	501		35.5485	28.4419	21.1646	12.8344	12.8875	20.5857	18.8141	16.4382	11.2352	16.5386	23.702	22.9841	34.23	11.9234		0.693495	0.59108
Group_574	29.2945	413		17.5083	15.8481	12.9365	11.4639	10.6928	15.927	16.3396	18.3765	7.19741	9.95788	15.1161	14.6937	22.3519	6.19862		0.146756	1.0329

## Sheet: 6b
Control	Control.1	Control.2	AZD	AZD.1	AZD.2
9.01	9.43	8.94	9.78	10.52	9.89

## Sheet: 6c
Control	AZD
0.42	0.5
0.38	0.54
0.43	0.39
	0.52
	0.59

## Sheet: 6d
Control	Control .1	Control .2	Control .3	Control .4	Control .5	AZD	AZD.1	AZD.2	AZD.3	AZD.4	AZD.5
13.5266	14.1197	12.2261	14.2029	11.8931	12.5486	15.338	15.338	14.5914	16.589	14.9978	15.1802

## Sheet: 6f
	A1	A2	A3	D1	D2	D3
A1	1	0.99781	0.989848	0.97575	0.993131	0.992792
A2	0.99781	1	0.99167	0.973223	0.995813	0.990919
A3	0.989848	0.99167	1	0.955078	0.990906	0.992572
D1	0.97575	0.973223	0.955078	1	0.98031	0.97843
D2	0.993131	0.995813	0.990906	0.98031	1	0.993036
D3	0.992792	0.990919	0.992572	0.97843	0.993036	1

## Sheet: 6g
genes	name	logFC	PValue	FDR	-LogPValue	-LogFDR
ENSG00000153234	NR4A2	3.9214	0	0
ENSG00000123358	NR4A1	3.47664	0	0
ENSG00000159388	BTG2	2.49691	0	0
ENSG00000170345	FOS	2.92665	2.32E- 319	3.52E-315	318.635	314.454
ENSG00000142178	SIK1	4.77628	5.91855e-279	7.18168e-275	278.228	274.144
ENSG00000120875	DUSP4	1.77867	1.60774e-212	1.62572e-208	211.794	207.789
ENSG00000174576	NPAS4	5.48592	2.36226e-201	2.04744e-197	200.627	196.689
ENSG00000152049	KCNE4	4.59308	8.76511e-199	6.64735e-195	198.057	194.177
ENSG00000116741	RGS2	2.32202	8.29505e-190	5.59188e-186	189.081	185.252
ENSG00000143878	RHOB	-1.52118	8.78814e-177	5.33185e-173	176.056	172.273
ENSG00000171223	JUNB	1.49307	1.57559e-107	8.69021e-104	106.803	103.061
ENSG00000136826	KLF4	1.82382	1.98023e-105	1.00119e-101	104.703	100.999
ENSG00000004799	PDK4	1.18437	4.58546e-83	2.14003e-79	82.3386	78.6696
ENSG00000119938	PPP1R3C	-1.35092	1.80098e-80	7.80481e-77	79.7445	76.1076
ENSG00000275993	None	4.82507	1.00073e-78	4.04767e-75	77.9997	74.3928
ENSG00000128016	ZFP36	1.58376	5.45271e-71	2.06763e-67	70.2634	66.6845
ENSG00000132872	SYT4	0.941066	1.14963e-67	4.10291e-64	66.9394	63.3869
ENSG00000120738	EGR1	1.05819	3.90951e-60	1.31774e-56	59.4079	55.8802
ENSG00000141232	TOB1	0.99177	1.10842e-57	3.53941e-54	56.9553	53.4511
ENSG00000198576	ARC	1.39342	4.18321e-57	1.269e-53	56.3785	52.8965
ENSG00000141582	CBX4	0.930697	4.61018e-57	1.33193e-53	56.3363	52.8755
ENSG00000182759	MAFA	1.23583	7.1794e-55	1.97992e-51	54.1439	50.7034
ENSG00000124766	SOX4	-0.899498	1.56844e-52	4.13733e-49	51.8045	48.3833
ENSG00000180525	DIP2C-AS1	1.49923	9.55164e-47	2.41462e-43	46.0199	42.6172
ENSG00000100664	EIF5	-0.754668	3.72441e-45	9.03854e-42	44.4289	41.0439
ENSG00000075426	FOSL2	1.84627	9.57721e-41	2.23484e-37	40.0188	36.6508
ENSG00000197535	MYO5A	-0.829014	1.83115e-40	4.11474e-37	39.7373	36.3857
ENSG00000187193	MT1X	-0.740972	1.29714e-39	2.81067e-36	38.887	35.5512
ENSG00000108551	RASD1	1.12318	1.83989e-39	3.84924e-36	38.7352	35.4146
ENSG00000136997	MYC	1.69489	2.67481e-37	5.40944e-34	36.5727	33.2668
ENSG00000169715	MT1E	-1.05867	5.29566e-36	1.03643e-32	35.2761	31.9845
ENSG00000119508	NR4A3	1.57549	6.92168e-36	1.31233e-32	35.1598	31.882
ENSG00000125378	BMP4	1.26265	4.80735e-35	8.83838e-32	34.3181	31.0536
ENSG00000175197	DDIT3	-1.0043	5.84204e-32	1.03994e-28	31.2334	27.983
ENSG00000183864	TOB2	0.7903	5.99925e-32	1.03994e-28	31.2219	27.983
ENSG00000144802	NFKBIZ	-1.43038	6.98526e-31	1.17723e-27	30.1558	26.9291
ENSG00000157557	ETS2	0.736958	2.13494e-29	3.50079e-26	28.6706	25.4558
ENSG00000099860	GADD45B	1.75369	1.0813e-28	1.72641e-25	27.9661	24.7629
ENSG00000185022	MAFF	-1.3497	6.07829e-27	9.4558e-24	26.2162	23.0243
ENSG00000204950	LRRC10B	0.731524	1.13989e-25	1.72896e-22	24.9431	21.7622
ENSG00000125968	ID1	-1.20856	2.56261e-25	3.79211e-22	24.5913	21.4211
ENSG00000112773	TENT5A	0.543868	6.23331e-24	9.00431e-21	23.2053	20.0455
ENSG00000164949	GEM	0.834945	1.69497e-23	2.39152e-20	22.7708	19.6213
ENSG00000130844	ZNF331	0.780567	2.30692e-23	3.18098e-20	22.637	19.4974
ENSG00000282164	PEG13	0.796059	1.10687e-22	1.49234e-19	21.9559	18.8261
ENSG00000059728	MXD1	-0.580766	1.85696e-22	2.44921e-19	21.7312	18.611
ENSG00000067082	KLF6	-0.540533	1.90888e-22	2.46412e-19	21.7192	18.6083
ENSG00000013441	CLK1	1.5122	1.89367e-21	2.39356e-18	20.7227	17.621
ENSG00000134107	BHLHE40	-1.33206	2.04635e-21	2.53375e-18	20.689	17.5962
ENSG00000181449	SOX2	0.922408	3.72508e-21	4.52009e-18	20.4289	17.3449
ENSG00000187678	SPRY4	-0.94745	4.98285e-21	5.92773e-18	20.3025	17.2271
ENSG00000127824	TUBA4A	0.4704	4.46461e-19	5.20908e-16	18.3502	15.2832
ENSG00000237989	LINC01679	3.04762	5.21884e-19	5.9742e-16	18.2824	15.2237
ENSG00000115738	ID2	-0.470717	7.92022e-19	8.89866e-16	18.1013	15.0507
ENSG00000184545	DUSP8	-0.552221	9.12123e-19	1.00617e-15	18.0399	14.9973
ENSG00000073756	PTGS2	-0.719756	2.74974e-17	2.9791e-14	16.5607	13.5259
ENSG00000146006	LRRTM2	0.893358	3.58345e-17	3.81424e-14	16.4457	13.4186
ENSG00000118276	B4GALT6	-0.635903	5.23587e-17	5.477e-14	16.281	13.2615
ENSG00000112146	FBXO9	-0.581275	7.14929e-17	7.35177e-14	16.1457	13.1336
ENSG00000118515	SGK1	1.10007	1.12586e-16	1.13845e-13	15.9485	12.9437
ENSG00000125144	MT1G	-1.00222	1.81974e-16	1.80992e-13	15.74	12.7423
ENSG00000147180	ZNF711	-0.536467	2.37868e-16	2.32769e-13	15.6237	12.6331
ENSG00000149289	ZC3H12C	-0.654325	3.11121e-16	2.99619e-13	15.5071	12.5234
ENSG00000183960	KCNH8	-0.937152	4.86205e-16	4.60915e-13	15.3132	12.3364
ENSG00000170385	SLC30A1	-0.443607	8.13727e-16	7.59533e-13	15.0895	12.1195
ENSG00000177606	JUN	-0.43268	1.3674e-15	1.25699e-12	14.8641	11.9007
ENSG00000139318	DUSP6	-0.713589	1.72302e-15	1.56026e-12	14.7637	11.8068
ENSG00000198840	MT-ND3	0.410334	3.84062e-15	3.42668e-12	14.4156	11.4651
ENSG00000125148	MT2A	-0.485134	4.21791e-15	3.70876e-12	14.3749	11.4308
ENSG00000125798	FOXA2	0.407012	5.12e-15	4.43765e-12	14.2907	11.3528
ENSG00000143333	RGS16	1.02858	7.22926e-15	6.17755e-12	14.1409	11.2092
ENSG00000189431	RASSF10	-0.972887	1.05692e-14	8.90613e-12	13.976	11.0503
ENSG00000254510	None	2.8225	1.36417e-14	1.13378e-11	13.8651	10.9455
ENSG00000181744	DIPK2A	0.521622	1.80309e-14	1.47831e-11	13.744	10.8302
ENSG00000255112	CHMP1B	0.441958	1.99282e-14	1.61208e-11	13.7005	10.7926
ENSG00000120129	DUSP1	1.70272	2.14237e-14	1.71026e-11	13.6691	10.7669
ENSG00000168813	ZNF507	-0.470484	4.00992e-14	3.15956e-11	13.3969	10.5004
ENSG00000125848	FLRT3	-0.745304	4.99019e-14	3.88154e-11	13.3019	10.411
ENSG00000197063	MAFG	-0.423133	6.82198e-14	5.2392e-11	13.1661	10.2807
ENSG00000173334	TRIB1	-0.513807	2.44356e-13	1.85317e-10	12.612	9.73209
ENSG00000124659	TBCC	-0.456956	2.58193e-13	1.93393e-10	12.5881	9.71356
ENSG00000247627	MTND4P12	0.500135	3.54233e-13	2.62093e-10	12.4507	9.58154
ENSG00000123095	BHLHE41	-1.03577	9.79296e-13	7.15842e-10	12.0091	9.14518
ENSG00000214548	MEG3	-0.424535	1.42432e-12	1.02875e-09	11.8464	8.98769
ENSG00000180044	C3orf80	-0.538588	2.21488e-12	1.58093e-09	11.6547	8.80109
ENSG00000225630	MTND2P28	0.399968	3.65387e-12	2.57772e-09	11.4372	8.58876
ENSG00000047346	FAM214A	-0.42762	4.33307e-12	3.02174e-09	11.3632	8.51974
ENSG00000113369	ARRDC3	0.357352	6.14048e-12	4.23351e-09	11.2118	8.3733
ENSG00000188070	ZFTA	-0.380949	7.02639e-12	4.78987e-09	11.1533	8.31968
ENSG00000128917	DLL4	-0.470873	8.28467e-12	5.58488e-09	11.0817	8.25299
ENSG00000172888	ZNF621	-0.503479	1.17602e-11	7.84072e-09	10.9296	8.10564
ENSG00000185112	FAM43A	0.905731	4.53944e-11	2.99361e-08	10.343	7.5238
ENSG00000105939	ZC3HAV1	-0.396541	4.67512e-11	3.04994e-08	10.3302	7.51571
ENSG00000141682	PMAIP1	-0.393441	4.93665e-11	3.18629e-08	10.3066	7.49671
ENSG00000146278	PNRC1	0.493014	7.56051e-11	4.82846e-08	10.1214	7.31619
ENSG00000164442	CITED2	0.404092	9.03177e-11	5.70798e-08	10.0442	7.24352
ENSG00000198886	MT-ND4	0.369874	9.28899e-11	5.81002e-08	10.032	7.23582
ENSG00000265972	TXNIP	0.756906	1.3686e-10	8.47287e-08	9.86372	7.07197
ENSG00000237973	MTCO1P12	0.333518	1.3965e-10	8.55829e-08	9.85496	7.06761
ENSG00000159840	ZYX	0.561367	1.58641e-10	9.62492e-08	9.79958	7.0166
ENSG00000134884	ARGLU1	-0.467942	2.62465e-10	1.57663e-07	9.58093	6.80227
ENSG00000125772	GPCPD1	-0.529096	5.81005e-10	3.42234e-07	9.23582	6.46568
ENSG00000087586	AURKA	0.364787	5.77619e-10	3.42234e-07	9.23836	6.46568
ENSG00000198417	MT1F	-0.499636	6.31923e-10	3.68648e-07	9.19934	6.43339
ENSG00000130164	LDLR	-0.373078	7.15166e-10	4.13237e-07	9.14559	6.3838
ENSG00000138670	RASGEF1B	-0.36991	7.64282e-10	4.3745e-07	9.11675	6.35907
ENSG00000225972	MTND1P23	0.378801	8.17546e-10	4.63564e-07	9.08749	6.33389
ENSG00000168779	SHOX2	-0.481467	9.83562e-10	5.52534e-07	9.0072	6.25764
ENSG00000183496	MEX3B	-0.502752	1.17915e-09	6.56332e-07	8.92843	6.18288
ENSG00000114315	HES1	0.97722	1.97243e-09	1.0879e-06	8.705	5.96341
ENSG00000168906	MAT2A	-0.325122	2.19691e-09	1.2008e-06	8.65819	5.92053
ENSG00000179820	MYADM	0.386603	2.27068e-09	1.23004e-06	8.64384	5.91008
ENSG00000204103	MAFB	0.3069	2.57136e-09	1.38059e-06	8.58984	5.85993
ENSG00000183134	PTGDR2	-0.455961	2.7408e-09	1.45866e-06	8.56212	5.83605
ENSG00000101447	FAM83D	0.399126	3.72604e-09	1.96576e-06	8.42875	5.70647
ENSG00000198435	NRARP	-0.848815	4.08616e-09	2.1189e-06	8.38868	5.67389
ENSG00000180354	MTURN	-0.543327	4.0625e-09	2.1189e-06	8.39121	5.67389
ENSG00000188229	TUBB4B	0.300002	6.49467e-09	3.33931e-06	8.18744	5.47634
ENSG00000150594	ADRA2A	0.399229	7.66597e-09	3.90842e-06	8.11543	5.408
ENSG00000131910	NR0B2	-0.732502	7.90623e-09	3.99733e-06	8.10203	5.39823
ENSG00000196167	COLCA1	-0.732411	1.0176e-08	5.0317e-06	7.99242	5.29829
ENSG00000164284	GRPEL2	-0.35115	1.00853e-08	5.0317e-06	7.99631	5.29829
ENSG00000212907	MT-ND4L	0.296817	1.02009e-08	5.0317e-06	7.99136	5.29829
ENSG00000171560	FGA	1.30753	1.18106e-08	5.73247e-06	7.92773	5.24166
ENSG00000182481	KPNA2	0.30018	1.17611e-08	5.73247e-06	7.92955	5.24166
ENSG00000248527	MTATP6P1	0.304469	1.62502e-08	7.82474e-06	7.78914	5.10653
ENSG00000142556	ZNF614	-0.508558	1.6922e-08	8.08407e-06	7.77155	5.09237
ENSG00000167202	TBC1D2B	-0.379297	1.88816e-08	8.94974e-06	7.72396	5.04819
ENSG00000132424	PNISR	-0.33022	2.01745e-08	9.48843e-06	7.6952	5.02281
ENSG00000152518	ZFP36L2	-0.478981	2.42432e-08	1.13143e-05	7.61541	4.94637
ENSG00000287824	None	6.07777	2.54814e-08	1.18014e-05	7.59378	4.92807
ENSG00000141570	CBX8	0.461384	2.81116e-08	1.29209e-05	7.55111	4.88871
ENSG00000184731	FAM110C	-0.438945	2.99496e-08	1.36622e-05	7.52361	4.86448
ENSG00000198393	ZNF26	-0.51383	3.14097e-08	1.42213e-05	7.50294	4.84706
ENSG00000112984	KIF20A	0.315959	3.44003e-08	1.546e-05	7.46344	4.81079
ENSG00000198727	MT-CYB	0.290978	3.54379e-08	1.58092e-05	7.45053	4.80109
ENSG00000116285	ERRFI1	0.313497	3.63234e-08	1.6086e-05	7.43981	4.79355
ENSG00000164118	CEP44	-0.311289	3.74634e-08	1.64706e-05	7.42639	4.78329
ENSG00000198185	ZNF334	-0.40522	4.23505e-08	1.84852e-05	7.37314	4.73318
ENSG00000127995	CASD1	-0.344595	5.17606e-08	2.24312e-05	7.286	4.64915
ENSG00000124193	SRSF6	-0.287134	5.31994e-08	2.28912e-05	7.27409	4.64033
ENSG00000056586	RC3H2	-0.302407	5.6577e-08	2.41731e-05	7.24736	4.61667
ENSG00000163171	CDC42EP3	0.281704	6.0334e-08	2.55981e-05	7.21944	4.59179
ENSG00000114270	COL7A1	0.492867	6.82465e-08	2.8754e-05	7.16592	4.5413
ENSG00000115641	FHL2	1.53517	6.87864e-08	2.87816e-05	7.1625	4.54088
ENSG00000181467	RAP2B	0.399822	7.71839e-08	3.20742e-05	7.11247	4.49384
ENSG00000198563	DDX39B	-0.439501	8.40047e-08	3.46711e-05	7.0757	4.46003
ENSG00000143614	GATAD2B	-0.308985	9.59293e-08	3.93252e-05	7.01805	4.40533
ENSG00000189057	FAM111B	-0.302897	1.0325e-07	4.20423e-05	6.98611	4.37631
ENSG00000179085	DPM3	0.544977	1.07041e-07	4.32953e-05	6.97045	4.36356
ENSG00000228253	MT-ATP8	0.286905	1.1876e-07	4.7717e-05	6.92533	4.32133
ENSG00000112941	TENT4A	-0.377234	1.47637e-07	5.89297e-05	6.8308	4.22967
ENSG00000255931	None	1.35716	1.78379e-07	7.07348e-05	6.74866	4.15037
ENSG00000126266	FFAR1	-0.293377	1.86087e-07	7.33121e-05	6.73028	4.13482
ENSG00000006432	MAP3K9	-0.337888	2.03249e-07	7.95571e-05	6.69197	4.09932
ENSG00000182372	CLN8	-0.44781	2.07243e-07	8.06003e-05	6.68352	4.09366
ENSG00000173846	PLK3	-0.745085	2.14375e-07	8.2843e-05	6.66883	4.08174
ENSG00000165046	LETM2	-0.513471	2.18098e-07	8.37484e-05	6.66135	4.07702
ENSG00000153094	BCL2L11	-0.308745	2.28434e-07	8.71657e-05	6.64124	4.05965
ENSG00000052802	MSMO1	0.278806	2.62482e-07	9.95315e-05	6.5809	4.00204
ENSG00000142627	EPHA2	-1.21136	2.68042e-07	0.000101008	6.5718	3.99564
ENSG00000064666	CNN2	1.74302	2.7672e-07	0.000103635	6.55796	3.98449
ENSG00000198938	MT-CO3	0.270162	3.84347e-07	0.000143059	6.41528	3.84448
ENSG00000168398	BDKRB2	-0.721096	3.92218e-07	0.000145099	6.40647	3.83834
ENSG00000101745	ANKRD12	-0.360985	4.37468e-07	0.000160858	6.35905	3.79356
ENSG00000130518	IQCN	-0.68185	4.86585e-07	0.000177841	6.31284	3.74997
ENSG00000168264	IRF2BP2	0.27268	5.05589e-07	0.00018368	6.2962	3.73594
ENSG00000115875	SRSF7	-0.275626	5.1324e-07	0.00018535	6.28968	3.73201
ENSG00000181773	GPR3	-0.906258	5.17552e-07	0.000185801	6.28605	3.73095
ENSG00000134323	MYCN	-0.31238	6.12399e-07	0.000218558	6.21297	3.66043
ENSG00000198763	MT-ND2	0.512738	6.30602e-07	0.000223738	6.20024	3.65026
ENSG00000095794	CREM	0.514363	6.4585e-07	0.000227816	6.18987	3.64242
ENSG00000007944	MYLIP	0.373694	6.53316e-07	0.000229117	6.18488	3.63994
ENSG00000124743	KLHL31	-0.887265	6.82946e-07	0.000238132	6.16561	3.62318
ENSG00000135974	C2orf49	-0.37106	7.72561e-07	0.00026784	6.11207	3.57212
ENSG00000134909	ARHGAP32	-0.280654	7.80241e-07	0.000268966	6.10777	3.5703
ENSG00000153975	ZUP1	-0.436358	8.18042e-07	0.000278013	6.08722	3.55593
ENSG00000179632	MAF1	0.290217	8.20234e-07	0.000278013	6.08606	3.55593
ENSG00000145555	MYO10	-0.262179	8.17329e-07	0.000278013	6.0876	3.55593
ENSG00000182568	SATB1	-0.410958	8.32933e-07	0.000279528	6.07939	3.55358
ENSG00000154736	ADAMTS5	-0.287819	8.33915e-07	0.000279528	6.07888	3.55358
ENSG00000006459	KDM7A	-0.290048	9.49547e-07	0.000316538	6.02248	3.49957
ENSG00000136603	SKIL	-0.281707	1.01296e-06	0.000335833	5.99441	3.47388
ENSG00000167397	VKORC1	0.344487	1.02276e-06	0.00033724	5.99022	3.47206
ENSG00000270640	None	5.70983	1.14074e-06	0.000372195	5.94281	3.42923
ENSG00000270823	None	2.38023	1.14104e-06	0.000372195	5.9427	3.42923
ENSG00000251596	HADHAP1	0.846514	1.16653e-06	0.000378474	5.9331	3.42196
ENSG00000198804	MT-CO1	0.247262	1.34993e-06	0.000435646	5.86969	3.36087
ENSG00000236552	RPL13AP5	0.345398	1.44797e-06	0.000464815	5.83924	3.33272
ENSG00000103257	SLC7A5	0.31512	1.75526e-06	0.000560493	5.75566	3.25143
ENSG00000006652	IFRD1	-0.634796	1.88237e-06	0.000597934	5.72529	3.22335
ENSG00000082258	CCNT2	-0.306675	1.93892e-06	0.000612688	5.71244	3.21276
ENSG00000260852	FBXL19-AS1	-0.545528	2.13743e-06	0.000671917	5.67011	3.17268
ENSG00000108107	RPL28	0.252489	2.16593e-06	0.000677367	5.66436	3.16918
ENSG00000108518	PFN1	0.249141	2.29798e-06	0.000714979	5.63865	3.14571
ENSG00000163273	NPPC	-0.903033	2.40876e-06	0.000745623	5.61821	3.12748
ENSG00000248487	ABHD14A	0.430873	2.68416e-06	0.000826653	5.57119	3.08268
ENSG00000278600	None	-0.555366	2.90058e-06	0.000888792	5.53752	3.0512
ENSG00000123612	ACVR1C	-0.239482	2.98941e-06	0.00091141	5.52441	3.04029
ENSG00000062370	ZNF112	-0.526799	3.06172e-06	0.000928787	5.51403	3.03208
ENSG00000197961	ZNF121	-0.423642	3.30403e-06	0.000997309	5.48096	3.00117
ENSG00000198786	MT-ND5	0.237936	3.57166e-06	0.00107275	5.44713	2.9695
ENSG00000162924	REL	-0.454285	3.68292e-06	0.00110072	5.43381	2.95832
ENSG00000153443	UBALD1	0.374809	3.78237e-06	0.00112082	5.42224	2.95046
ENSG00000075624	ACTB	0.236417	3.78713e-06	0.00112082	5.42169	2.95046
ENSG00000137502	RAB30	-0.503525	3.84298e-06	0.00113183	5.41533	2.94622
ENSG00000175155	YPEL2	-0.324222	3.8634e-06	0.00113235	5.41303	2.94602
ENSG00000197989	SNHG12	-0.965457	3.96597e-06	0.00115682	5.40165	2.93673
ENSG00000133111	RFXAP	-0.386398	4.14172e-06	0.00119668	5.38282	2.92202
ENSG00000162992	NEUROD1	-0.236003	4.14207e-06	0.00119668	5.38278	2.92202
ENSG00000009413	REV3L	-0.257538	4.20498e-06	0.0012091	5.37624	2.91754
ENSG00000122877	EGR2	0.829655	4.33961e-06	0.00124193	5.36255	2.9059
ENSG00000122257	RBBP6	-0.279354	4.3952e-06	0.00125193	5.35702	2.90242
ENSG00000152433	ZNF547	-1.02123	4.60995e-06	0.00129695	5.3363	2.88708
ENSG00000102908	NFAT5	-0.317112	4.61739e-06	0.00129695	5.3356	2.88708
ENSG00000175895	PLEKHF2	-0.256141	4.60801e-06	0.00129695	5.33649	2.88708
ENSG00000172201	ID4	-0.243758	4.66279e-06	0.00130367	5.33135	2.88483
ENSG00000177853	ZNF518A	-0.26258	4.75444e-06	0.0013232	5.3229	2.87838
ENSG00000204389	HSPA1A	0.381125	5.31515e-06	0.00146879	5.27448	2.83304
ENSG00000099834	CDHR5	0.287214	5.326e-06	0.00146879	5.2736	2.83304
ENSG00000177272	KCNA3	-0.482601	5.4731e-06	0.00150253	5.26177	2.82318
ENSG00000130635	COL5A1	0.260723	6.01793e-06	0.00164466	5.22055	2.78392
ENSG00000183421	RIPK4	-0.321299	6.23921e-06	0.00169748	5.20487	2.77019
ENSG00000075711	DLG1	-0.2656	6.52249e-06	0.00176663	5.18559	2.75285
ENSG00000260563	None	-0.719068	6.95886e-06	0.00185992	5.15746	2.73051
ENSG00000214160	ALG3	0.285444	6.93737e-06	0.00185992	5.1588	2.73051
ENSG00000166851	PLK1	0.268055	6.91822e-06	0.00185992	5.16001	2.73051
ENSG00000157005	SST	0.238709	7.55742e-06	0.00201104	5.12163	2.69658
ENSG00000135116	HRK	-0.725902	7.65737e-06	0.00202874	5.11592	2.69277
ENSG00000115993	TRAK2	-0.2939	8.25535e-06	0.00217765	5.08326	2.66201
ENSG00000101665	SMAD7	-0.677378	8.88209e-06	0.00233284	5.05148	2.63212
ENSG00000134871	COL4A2	0.242477	9.28247e-06	0.00242749	5.03234	2.61484
ENSG00000171130	ATP6V0E2	0.238569	9.90821e-06	0.00258	5.004	2.58838
ENSG00000285796	None	-0.558571	1.01933e-05	0.00264289	4.99169	2.57792
ENSG00000176978	DPP7	0.275745	1.03013e-05	0.00265955	4.98711	2.57519
ENSG00000177700	POLR2L	0.271809	1.04044e-05	0.00267478	4.98278	2.57271
ENSG00000103202	NME4	0.259829	1.09712e-05	0.00280859	4.95974	2.55151
ENSG00000187244	BCAM	0.238857	1.1407e-05	0.00290787	4.94283	2.53643
ENSG00000105429	MEGF8	0.271324	1.1644e-05	0.00295587	4.9339	2.52931
ENSG00000184635	ZNF93	-0.46818	1.17643e-05	0.00296162	4.92944	2.52847
ENSG00000169297	NR0B1	-0.287858	1.17478e-05	0.00296162	4.93004	2.52847
ENSG00000182687	GALR2	2.85772	1.20452e-05	0.00301981	4.91919	2.52002
ENSG00000146676	PURB	-0.265957	1.21383e-05	0.00303062	4.91584	2.51847
ENSG00000181472	ZBTB2	-0.337615	1.26664e-05	0.00314952	4.89735	2.50175
ENSG00000038382	TRIO	-0.250442	1.27535e-05	0.00315823	4.89437	2.50056
ENSG00000157827	FMNL2	-0.257625	1.38442e-05	0.00341439	4.85873	2.46669
ENSG00000175137	SH3BP5L	-0.365167	1.39969e-05	0.00342421	4.85397	2.46544
ENSG00000221944	TIGD1	-0.331074	1.39542e-05	0.00342421	4.8553	2.46544
ENSG00000198331	HYLS1	0.325523	1.44227e-05	0.00351422	4.84095	2.45417
ENSG00000157870	PRXL2B	0.235107	1.4629e-05	0.00355022	4.83479	2.44974
ENSG00000165655	ZNF503	0.373262	1.4838e-05	0.00358659	4.82863	2.44532
ENSG00000164164	OTUD4	-0.302624	1.51416e-05	0.00364546	4.81983	2.43825
ENSG00000099797	TECR	0.238415	1.53643e-05	0.00368447	4.81349	2.43363
ENSG00000100650	SRSF5	-0.233117	1.57655e-05	0.00376578	4.80229	2.42415
ENSG00000220323	H2BC19P	-0.865873	1.78608e-05	0.00424953	4.7481	2.37166
ENSG00000139890	REM2	-0.731581	1.82246e-05	0.00431916	4.73934	2.3646
ENSG00000228594	FNDC10	0.434144	1.86456e-05	0.004399	4.72942	2.35665
ENSG00000105701	FKBP8	0.236291	1.87065e-05	0.004399	4.72801	2.35665
ENSG00000159335	PTMS	0.226875	1.90168e-05	0.00445471	4.72086	2.35118
ENSG00000158545	ZC3H18	0.242111	2.00828e-05	0.00468632	4.69718	2.32917
ENSG00000186487	MYT1L	-0.311657	2.19165e-05	0.00509463	4.65923	2.29289
ENSG00000260572	PPM1L-DT	-0.725283	2.2952e-05	0.00529475	4.63918	2.27615
ENSG00000165244	ZNF367	-0.25726	2.28751e-05	0.00529475	4.64064	2.27615
ENSG00000237440	ZNF737	-0.405195	2.36462e-05	0.00543425	4.62624	2.26486
ENSG00000198931	APRT	0.25086	2.39561e-05	0.00548468	4.62058	2.26085
ENSG00000176597	B3GNT5	-0.25793	2.42606e-05	0.00553352	4.6151	2.257
ENSG00000146587	RBAK	-0.35343	2.4467e-05	0.0055597	4.61142	2.25495
ENSG00000173404	INSM1	-0.216321	2.59641e-05	0.00587787	4.58563	2.23078
ENSG00000179403	VWA1	0.26153	2.62913e-05	0.00592982	4.58019	2.22696
ENSG00000180008	SOCS4	-0.246581	2.74514e-05	0.00616852	4.56144	2.20982
ENSG00000107331	ABCA2	0.231187	2.78993e-05	0.00624603	4.55441	2.2044
ENSG00000239305	RNF103	-0.291392	2.81571e-05	0.00628058	4.55041	2.202
ENSG00000137818	RPLP1	0.222609	3.07882e-05	0.00684231	4.51162	2.1648
ENSG00000081320	STK17B	0.321352	3.16818e-05	0.0070152	4.49919	2.15396
ENSG00000062716	VMP1	0.240214	3.34297e-05	0.00737533	4.47587	2.13222
ENSG00000154146	NRGN	0.296698	3.39226e-05	0.00745696	4.46951	2.12744
ENSG00000149806	FAU	0.233404	3.42422e-05	0.00750003	4.46544	2.12494
ENSG00000172748	ZNF596	-0.564472	3.51216e-05	0.00766498	4.45443	2.11549
ENSG00000150907	FOXO1	-0.25376	3.56272e-05	0.00774745	4.44822	2.11084
ENSG00000100439	ABHD4	0.300417	3.62181e-05	0.00784782	4.44107	2.10525
ENSG00000154642	C21orf91	-0.293355	3.7295e-05	0.0080524	4.42835	2.09407
ENSG00000161010	MRNIP	-0.427345	4.02266e-05	0.00857934	4.39549	2.06655
ENSG00000236287	ZBED5	-0.259467	4.02182e-05	0.00857934	4.39558	2.06655
ENSG00000104081	BMF	-0.250586	3.99132e-05	0.00857934	4.39888	2.06655
ENSG00000173276	ZBTB21	-0.249906	4.03011e-05	0.00857934	4.39468	2.06655
ENSG00000159086	PAXBP1	-0.293191	4.04665e-05	0.00858442	4.3929	2.06629
ENSG00000164087	POC1A	0.326065	4.06457e-05	0.00859239	4.39099	2.06589
ENSG00000185002	RFX6	-0.226537	4.15678e-05	0.00875681	4.38124	2.05765
ENSG00000174652	ZNF266	-0.333547	4.27315e-05	0.00897081	4.36925	2.04717
ENSG00000248712	CCDC153	0.571565	4.37927e-05	0.0091304	4.3586	2.03951
ENSG00000099622	CIRBP	-0.285447	4.37576e-05	0.0091304	4.35895	2.03951
ENSG00000169689	CENPX	0.273498	4.40815e-05	0.00915913	4.35574	2.03815
ENSG00000064309	CDON	-0.25817	4.73929e-05	0.00978018	4.32429	2.00965
ENSG00000124155	PIGT	0.2126	4.7383e-05	0.00978018	4.32438	2.00965
ENSG00000129562	DAD1	0.229844	4.79042e-05	0.00985219	4.31963	2.00647
ENSG00000165355	FBXO33	-0.355665	5.04766e-05	0.0103462	4.29691	1.98522
ENSG00000165813	CCDC186	-0.244218	5.22153e-05	0.0106665	4.2822	1.97198
ENSG00000166436	TRIM66	-0.471555	5.32686e-05	0.0108452	4.27353	1.96476
ENSG00000198899	MT-ATP6	0.322843	5.55427e-05	0.0112703	4.25537	1.94806
ENSG00000170191	NANP	-0.275921	5.65351e-05	0.011393	4.24768	1.94336
ENSG00000189143	CLDN4	-0.260434	5.67107e-05	0.011393	4.24634	1.94336
ENSG00000136942	RPL35	0.214431	5.64364e-05	0.011393	4.24844	1.94336
ENSG00000176208	ATAD5	-0.316036	5.69226e-05	0.0113979	4.24472	1.94318
ENSG00000105409	ATP1A3	0.386187	5.79104e-05	0.0115575	4.23724	1.93714
ENSG00000100526	CDKN3	0.251782	5.8276e-05	0.0115923	4.23451	1.93583
ENSG00000121905	HPCA	0.245595	5.8493e-05	0.0115975	4.2329	1.93564
ENSG00000123975	CKS2	0.256583	5.87925e-05	0.0116189	4.23068	1.93483
ENSG00000176749	CDK5R1	-0.242157	6.01855e-05	0.0118556	4.22051	1.92608
ENSG00000107223	EDF1	0.223049	6.08899e-05	0.0119555	4.21545	1.92243
ENSG00000123505	AMD1	-0.226474	6.23087e-05	0.0121946	4.20545	1.91383
ENSG00000162772	ATF3	-0.422257	6.27959e-05	0.0122505	4.20207	1.91185
ENSG00000147872	PLIN2	-0.239416	6.38779e-05	0.0124216	4.19465	1.90582
ENSG00000168348	INSM2	-0.529292	6.49913e-05	0.0125977	4.18714	1.89971
ENSG00000112541	PDE10A	3.77873	6.69285e-05	0.0129319	4.17439	1.88834
ENSG00000106211	HSPB1	0.680342	7.06764e-05	0.0136127	4.15073	1.86606
ENSG00000137449	CPEB2	-0.370427	7.16861e-05	0.0137635	4.14456	1.86127
ENSG00000188613	NANOS1	-0.41	7.25937e-05	0.0138758	4.1391	1.85774
ENSG00000162236	STX5	0.271116	7.27283e-05	0.0138758	4.1383	1.85774
ENSG00000112658	SRF	0.999593	7.31476e-05	0.013912	4.1358	1.85661
ENSG00000101544	ADNP2	-0.26341	7.36448e-05	0.0139628	4.13286	1.85503
ENSG00000138834	MAPK8IP3	-0.453186	7.45096e-05	0.0140828	4.12779	1.85131
ENSG00000176406	RIMS2	-0.259409	7.64109e-05	0.014382	4.11684	1.84218
ENSG00000052841	TTC17	-0.258814	7.65666e-05	0.014382	4.11596	1.84218
ENSG00000185262	UBALD2	0.298833	7.78673e-05	0.0145811	4.10864	1.83621
ENSG00000117399	CDC20	0.281193	7.81128e-05	0.0145821	4.10728	1.83618
ENSG00000270157	None	-0.716234	7.92438e-05	0.0146641	4.10103	1.83374
ENSG00000271824	SMIM32	-0.413116	7.89115e-05	0.0146641	4.10286	1.83374
ENSG00000177303	CASKIN2	0.301589	7.92772e-05	0.0146641	4.10085	1.83374
ENSG00000210082	MT-RNR2	0.202307	8.19754e-05	0.0151171	4.08632	1.82053
ENSG00000128000	ZNF780B	-0.326971	8.31621e-05	0.0152895	4.08007	1.81561
ENSG00000092439	TRPM7	-0.2317	8.44717e-05	0.0154833	4.07329	1.81014
ENSG00000165617	DACT1	-0.302234	8.56992e-05	0.015661	4.06702	1.80518
ENSG00000218189	POM121L14P	-0.976536	8.9224e-05	0.016234	4.04952	1.78957
ENSG00000145860	RNF145	-0.216153	8.93698e-05	0.016234	4.04881	1.78957
ENSG00000131462	TUBG1	0.223639	9.60586e-05	0.0173969	4.01746	1.75953
ENSG00000233930	KRTAP5-AS1	-2.8308	9.65204e-05	0.0174285	4.01538	1.75874
ENSG00000278058	None	-0.583016	0.000102325	0.0184218	3.99002	1.73467
ENSG00000152503	TRIM36	-0.353257	0.000103361	0.0185534	3.98564	1.73158
ENSG00000197852	INKA2	-0.329515	0.00010396	0.0186058	3.98313	1.73035
ENSG00000080166	DCT	-0.697204	0.000105131	0.01876	3.97827	1.72677
ENSG00000171612	SLC25A33	-0.301949	0.000106126	0.0188821	3.97418	1.72395
ENSG00000137460	FHDC1	-0.273952	0.000106537	0.0188998	3.9725	1.72354
ENSG00000160014	CALM3	0.200844	0.000107731	0.0190558	3.96766	1.71997
ENSG00000118407	FILIP1	-2.5684	0.000109884	0.0193802	3.95906	1.71264
ENSG00000188211	NCR3LG1	-0.262081	0.000112687	0.0198169	3.94813	1.70296
ENSG00000013306	SLC25A39	0.21036	0.000113476	0.019898	3.9451	1.70119
ENSG00000126262	FFAR2	-0.319936	0.000114027	0.0199369	3.94299	1.70034
ENSG00000110324	IL10RA	-0.300472	0.000117232	0.0204384	3.93095	1.68955
ENSG00000104969	SGTA	0.242893	0.000118863	0.0206635	3.92495	1.6848
ENSG00000228474	OST4	0.225177	0.00011928	0.0206766	3.92343	1.68452
ENSG00000198855	FICD	-0.356923	0.000119724	0.0206945	3.92182	1.68415
ENSG00000196584	XRCC2	-0.320709	0.000120092	0.0206992	3.92048	1.68405
ENSG00000111859	NEDD9	0.322656	0.000122466	0.0210486	3.91198	1.67678
ENSG00000141522	ARHGDIA	0.210622	0.000123941	0.0212419	3.90678	1.67281
ENSG00000104872	PIH1D1	0.241923	0.000125483	0.0214456	3.90141	1.66866
ENSG00000137267	TUBB2A	0.245298	0.000126291	0.021523	3.89863	1.6671
ENSG00000228847	ATP5MC2P4	0.540829	0.000129824	0.0220631	3.88665	1.65633
ENSG00000111348	ARHGDIB	0.662723	0.000131161	0.0222281	3.8822	1.6531
ENSG00000174917	MICOS13	0.370401	0.000131853	0.0222832	3.87991	1.65202
ENSG00000103415	HMOX2	0.242325	0.00013476	0.0227112	3.87044	1.64376
ENSG00000109189	USP46	-0.370495	0.000135734	0.0228119	3.86731	1.64184
ENSG00000165494	PCF11	-0.244643	0.000139282	0.0233435	3.85611	1.63183
ENSG00000106628	POLD2	0.207364	0.000143298	0.0239504	3.84376	1.62069
ENSG00000131094	C1QL1	0.212926	0.00014508	0.0241817	3.83839	1.61651
ENSG00000031003	FAM13B	-0.237271	0.00014653	0.0243565	3.83407	1.61339
ENSG00000198482	ZNF808	-0.982223	0.000147372	0.0243629	3.83159	1.61327
ENSG00000116521	SCAMP3	0.243595	0.000147039	0.0243629	3.83257	1.61327
ENSG00000135617	PRADC1	0.270034	0.000148421	0.0244698	3.8285	1.61137
ENSG00000102804	TSC22D1	-0.199932	0.000149226	0.0245357	3.82616	1.6102
ENSG00000100258	LMF2	0.214432	0.000149706	0.0245481	3.82476	1.60998
ENSG00000270012	None	-0.679297	0.000152941	0.025011	3.81548	1.60187
ENSG00000104870	FCGRT	0.202581	0.000155619	0.0253805	3.80794	1.5955
ENSG00000235688	SNTG2-AS1	0.648353	0.000156508	0.0254571	3.80546	1.59419
ENSG00000103995	CEP152	-0.389162	0.000157853	0.0256073	3.80175	1.59164
ENSG00000209082	MT-TL1	0.534306	0.000161798	0.0261773	3.79103	1.58208
ENSG00000186017	ZNF566	-0.390936	0.000162905	0.0262862	3.78807	1.58027
ENSG00000139263	LRIG3	-0.309588	0.000165975	0.0266476	3.77996	1.57434
ENSG00000164897	TMUB1	0.273598	0.000166023	0.0266476	3.77983	1.57434
ENSG00000179833	SERTAD2	-0.251626	0.000167025	0.0266673	3.77722	1.57402
ENSG00000100219	XBP1	0.195526	0.000166847	0.0266673	3.77768	1.57402
ENSG00000172007	RAB33B	-0.271145	0.000170624	0.0271704	3.76796	1.5659
ENSG00000115163	CENPA	0.301392	0.000172816	0.0274474	3.76242	1.5615
ENSG00000179240	GVQW3	-0.291603	0.000177887	0.0281791	3.74986	1.55007
ENSG00000126432	PRDX5	0.203437	0.000179266	0.0283236	3.7465	1.54785
ENSG00000279277	None	-0.445085	0.000184735	0.0291119	3.73345	1.53593
ENSG00000109066	TMEM104	0.266587	0.000188285	0.0295944	3.72519	1.52879
ENSG00000267707	None	-1.7585	0.000189587	0.0296579	3.72219	1.52786
ENSG00000285967	NIPBL-DT	-0.241445	0.000189666	0.0296579	3.72201	1.52786
ENSG00000205189	ZBTB10	-0.221696	0.000191654	0.0298916	3.71748	1.52445
ENSG00000164077	MON1A	0.37176	0.000192418	0.0299338	3.71576	1.52384
ENSG00000274211	SOCS7	-0.222861	0.000197175	0.0305955	3.70515	1.51434
ENSG00000071243	ING3	-0.240895	0.000200617	0.0310501	3.69763	1.50794
ENSG00000198719	DLL1	-0.296301	0.000207207	0.0319884	3.6836	1.49501
ENSG00000179528	LBX2	3.12506	0.000216229	0.0332965	3.66509	1.4776
ENSG00000238105	GOLGA2P5	-0.477705	0.00021689	0.0333138	3.66376	1.47738
ENSG00000139289	PHLDA1	-0.412074	0.000217443	0.0333144	3.66265	1.47737
ENSG00000082196	C1QTNF3	-1.04698	0.000220379	0.0335103	3.65683	1.47482
ENSG00000132801	ZSWIM3	-0.383639	0.000219824	0.0335103	3.65793	1.47482
ENSG00000174718	RESF1	-0.303991	0.000220191	0.0335103	3.6572	1.47482
ENSG00000159399	HK2	-3.55253	0.000221023	0.0335243	3.65556	1.47464
ENSG00000204186	ZDBF2	-0.219774	0.000222042	0.0335948	3.65356	1.47373
ENSG00000164692	COL1A2	0.572678	0.000225148	0.03398	3.64753	1.46878
ENSG00000130193	THEM6	0.255251	0.000226726	0.0341332	3.6445	1.46682
ENSG00000279673	None	0.565745	0.000229661	0.034367	3.63891	1.46386
ENSG00000011114	BTBD7	-0.256541	0.000229978	0.034367	3.63831	1.46386
ENSG00000160446	ZDHHC12	0.25459	0.000229971	0.034367	3.63833	1.46386
ENSG00000121417	ZNF211	-0.350689	0.000232562	0.0346678	3.63346	1.46007
ENSG00000167552	TUBA1A	0.188539	0.000234182	0.0348237	3.63045	1.45813
ENSG00000178385	PLEKHM3	-0.263173	0.000247533	0.036719	3.60637	1.43511
ENSG00000056277	ZNF280C	-0.332502	0.000251789	0.0372592	3.59896	1.42877
ENSG00000259884	NR4A1AS	3.61333	0.000253608	0.0374371	3.59584	1.4267
ENSG00000235092	ID2-AS1	-0.344973	0.000255227	0.0374937	3.59307	1.42604
ENSG00000259663	ISL1-DT	0.252587	0.000255151	0.0374937	3.5932	1.42604
ENSG00000205730	ITPRIPL2	-0.398444	0.00025818	0.0377067	3.58808	1.42358
ENSG00000140450	ARRDC4	-0.304401	0.000258542	0.0377067	3.58747	1.42358
ENSG00000106261	ZKSCAN1	-0.190364	0.000257406	0.0377067	3.58938	1.42358
ENSG00000101493	ZNF516	-0.228708	0.000263589	0.0383507	3.57907	1.41623
ENSG00000119333	DYNC2I2	0.206252	0.000265599	0.0385506	3.57577	1.41397
ENSG00000164056	SPRY1	-0.490697	0.000268647	0.0388999	3.57082	1.41005
ENSG00000167978	SRRM2	-0.187438	0.000277682	0.0401125	3.55645	1.39672
ENSG00000223547	ZNF844	-0.59693	0.000279903	0.0402655	3.55299	1.39507
ENSG00000128228	SDF2L1	0.297587	0.000280069	0.0402655	3.55274	1.39507
ENSG00000285976	None	0.467321	0.000281421	0.0403513	3.55064	1.39414
ENSG00000172757	CFL1	0.186425	0.000281995	0.0403513	3.54976	1.39414
ENSG00000178171	AMER3	-0.233521	0.000283651	0.0404927	3.54722	1.39262
ENSG00000121406	ZNF549	-0.337713	0.000288635	0.0411075	3.53965	1.38608
ENSG00000125449	ARMC7	0.386117	0.000294829	0.0418913	3.53043	1.37788
ENSG00000276550	HERC2P2	-0.591601	0.000301644	0.0427594	3.52051	1.36897
ENSG00000179598	PLD6	-0.528246	0.000310995	0.0439823	3.50725	1.35672
ENSG00000268471	MIR4453HG	-0.351747	0.000313051	0.0441152	3.50438	1.35541
ENSG00000130520	LSM4	0.197838	0.000313389	0.0441152	3.50392	1.35541
ENSG00000125845	BMP2	-0.504984	0.000314602	0.0441834	3.50224	1.35474
ENSG00000228315	GUSBP11	-0.714134	0.000324535	0.0454731	3.48874	1.34225
ENSG00000149925	ALDOA	0.371255	0.000327433	0.0456683	3.48488	1.34039
ENSG00000115457	IGFBP2	0.221797	0.000326983	0.0456683	3.48548	1.34039
ENSG00000273270	None	-0.262581	0.000346561	0.0482253	3.46022	1.31673
ENSG00000103319	EEF2K	-0.251625	0.00035205	0.0488769	3.4534	1.3109
ENSG00000161835	TAMALIN	-0.262244	0.000354186	0.0490612	3.45077	1.30926
ENSG00000145241	CENPC	-0.250132	0.000357335	0.0492724	3.44692	1.3074
ENSG00000174871	CNIH2	0.190409	0.000357269	0.0492724	3.44701	1.3074
ENSG00000196724	ZNF418	-0.391745	0.000361746	0.0497099	3.4416	1.30356
ENSG00000161999	JMJD8	0.27735	0.000362867	0.0497099	3.44025	1.30356
ENSG00000172889	EGFL7	0.215746	0.000362966	0.0497099	3.44013	1.30356
ENSG00000274979	None	-1.63859	0.000367828	0.0502624	3.43436	1.29876
ENSG00000172809	RPL38	0.191655	0.000376405	0.0513188	3.42434	1.28972
ENSG00000102007	PLP2	0.188935	0.00037811	0.0514357	3.42238	1.28874
ENSG00000198826	ARHGAP11A	-0.203842	0.000382971	0.0519803	3.41683	1.28416
ENSG00000242071	RPL7AP6	0.214381	0.000385241	0.0521718	3.41427	1.28256
ENSG00000135625	EGR4	0.605449	0.000391889	0.0528362	3.40684	1.27707
ENSG00000030582	GRN	0.185226	0.000391169	0.0528362	3.40764	1.27707
ENSG00000128590	DNAJB9	0.212061	0.000393505	0.0529365	3.40505	1.27625
ENSG00000214029	ZNF891	-0.338106	0.000397552	0.0532282	3.40061	1.27386
ENSG00000176148	TCP11L1	-0.326078	0.000398306	0.0532282	3.39978	1.27386
ENSG00000244879	GABPB1-AS1	-0.322136	0.000398278	0.0532282	3.39981	1.27386
ENSG00000112308	C6orf62	-0.212715	0.000401394	0.053523	3.39643	1.27146
ENSG00000110047	EHD1	0.207371	0.000409495	0.0544835	3.38775	1.26374
ENSG00000204178	MACO1	-0.224846	0.000411748	0.054544	3.38537	1.26325
ENSG00000144228	SPOPL	-0.222589	0.000411612	0.054544	3.38551	1.26325
ENSG00000240342	RPS2P5	0.203961	0.000420046	0.0555221	3.3767	1.25553
ENSG00000184845	DRD1	-1.20201	0.00043189	0.0569635	3.36463	1.2444
ENSG00000267009	None	-2.60739	0.000433706	0.0570736	3.3628	1.24357
ENSG00000186056	MATN1-AS1	-0.740858	0.000435267	0.0570736	3.36124	1.24357
ENSG00000185651	UBE2L3	0.192106	0.000435547	0.0570736	3.36097	1.24357
ENSG00000172270	BSG	0.184068	0.000437331	0.0571838	3.35919	1.24273
ENSG00000182631	RXFP3	0.635981	0.000438586	0.0572247	3.35794	1.24242
ENSG00000101670	LIPG	-0.337608	0.000440314	0.0572429	3.35624	1.24228
ENSG00000167106	FAM102A	-0.253187	0.000440613	0.0572429	3.35594	1.24228
ENSG00000204388	HSPA1B	0.289002	0.000443172	0.0574523	3.35343	1.24069
ENSG00000054148	PHPT1	0.201496	0.00044497	0.0575624	3.35167	1.23986
ENSG00000256087	ZNF432	-0.37594	0.000446628	0.0576539	3.35005	1.23917
ENSG00000110108	TMEM109	0.196821	0.000451812	0.0581993	3.34504	1.23508
ENSG00000196150	ZNF250	-0.288157	0.000455621	0.0585656	3.3414	1.23236
ENSG00000081386	ZNF510	-0.283585	0.000456777	0.0585901	3.3403	1.23218
ENSG00000163659	TIPARP	0.242459	0.000459626	0.0588269	3.3376	1.23042
ENSG00000152253	SPC25	-0.206682	0.000460562	0.0588269	3.33671	1.23042
ENSG00000181007	ZFP82	-0.337175	0.000461925	0.058877	3.33543	1.23005
ENSG00000100906	NFKBIA	0.305927	0.000471345	0.0598264	3.32666	1.22311
ENSG00000173456	RNF26	0.204346	0.000470865	0.0598264	3.3271	1.22311
ENSG00000107902	LHPP	0.261957	0.000475262	0.0601976	3.32307	1.22042
ENSG00000117318	ID3	-0.334293	0.000477064	0.0602999	3.32142	1.21968
ENSG00000147912	FBXO10	0.424567	0.000481787	0.0606442	3.31715	1.21721
ENSG00000261572	None	-0.340614	0.000481724	0.0606442	3.3172	1.21721
ENSG00000107562	CXCL12	-0.236792	0.000487037	0.0611781	3.31244	1.2134
ENSG00000227354	RBM26-AS1	-0.350511	0.000490816	0.0615255	3.30908	1.21095
ENSG00000118503	TNFAIP3	0.368658	0.000493641	0.0617519	3.30659	1.20935
ENSG00000142669	SH3BGRL3	0.23029	0.000497014	0.062046	3.30363	1.20729
ENSG00000138675	FGF5	-0.300125	0.000513306	0.0636867	3.28962	1.19595
ENSG00000172071	EIF2AK3	-0.269783	0.000512194	0.0636867	3.29057	1.19595
ENSG00000114739	ACVR2B	-0.227569	0.000512353	0.0636867	3.29043	1.19595
ENSG00000171617	ENC1	-0.314711	0.000515315	0.0638054	3.28793	1.19514
ENSG00000124209	RAB22A	-0.204346	0.000520264	0.0641564	3.28378	1.19276
ENSG00000109501	WFS1	0.194667	0.000520061	0.0641564	3.28395	1.19276
ENSG00000118997	DNAH7	-0.708396	0.000524228	0.064188	3.28048	1.19255
ENSG00000130165	ELOF1	0.277465	0.000524752	0.064188	3.28005	1.19255
ENSG00000135930	EIF4E2	0.212481	0.000522743	0.064188	3.28171	1.19255
ENSG00000145386	CCNA2	0.189097	0.000524639	0.064188	3.28014	1.19255
ENSG00000198440	ZNF583	-0.369133	0.000531544	0.0647061	3.27446	1.18905
ENSG00000099960	SLC7A4	0.25997	0.000531997	0.0647061	3.27409	1.18905
ENSG00000063587	ZNF275	-0.250639	0.000532188	0.0647061	3.27394	1.18905
ENSG00000277161	PIGW	-0.243424	0.000534009	0.0647292	3.27245	1.1889
ENSG00000173801	JUP	0.184351	0.000534511	0.0647292	3.27204	1.1889
ENSG00000086504	MRPL28	0.217237	0.000536285	0.0648146	3.2706	1.18833
ENSG00000148926	ADM	0.466934	0.000542618	0.0654497	3.26551	1.18409
ENSG00000286219	NOTCH2NLC	-2.57757	0.000543842	0.0654671	3.26453	1.18398
ENSG00000272841	MAP3K4-AS1	-0.253865	0.000552571	0.0663862	3.25761	1.17792
ENSG00000110665	C11orf21	-0.389239	0.000562078	0.0673949	3.2502	1.17137
ENSG00000198160	MIER1	-0.275448	0.000564584	0.0675619	3.24827	1.1703
ENSG00000274220	None	-0.506106	0.000567334	0.0677573	3.24616	1.16904
ENSG00000145016	RUBCN	-0.26218	0.000569814	0.0679199	3.24427	1.168
ENSG00000155760	FZD7	-0.408278	0.000577023	0.0686442	3.23881	1.1634
ENSG00000164211	STARD4	-0.202394	0.000587	0.0696945	3.23136	1.1568
ENSG00000139722	VPS37B	-0.294805	0.000589065	0.0698031	3.22984	1.15613
ENSG00000230629	RPS23P8	0.540087	0.000590919	0.0698373	3.22847	1.15591
ENSG00000105619	TFPT	0.325668	0.000592807	0.0698373	3.22709	1.15591
ENSG00000099795	NDUFB7	0.303175	0.000592311	0.0698373	3.22745	1.15591
ENSG00000038219	BOD1L1	-0.217097	0.000595865	0.0700615	3.22485	1.15452
ENSG00000162526	TSSK3	-3.37751	0.000604497	0.070802	3.21861	1.14995
ENSG00000130159	ECSIT	0.294011	0.000604074	0.070802	3.21891	1.14995
ENSG00000065618	COL17A1	-0.449697	0.000609603	0.0711254	3.21495	1.14798
ENSG00000106003	LFNG	-0.320086	0.000609232	0.0711254	3.21522	1.14798
ENSG00000134109	EDEM1	-0.238677	0.000615407	0.0716648	3.21084	1.14469
ENSG00000261678	SCRT1	-0.600352	0.000617704	0.0717945	3.20922	1.14391
ENSG00000259488	DUT-AS1	-0.797397	0.000619708	0.0718896	3.20781	1.14333
ENSG00000169976	SF3B5	0.18842	0.000621178	0.0719227	3.20678	1.14313
ENSG00000275180	None	-1.38615	0.000630212	0.0725533	3.20051	1.13934
ENSG00000253816	GUSBP14	-1.21258	0.000629338	0.0725533	3.20112	1.13934
ENSG00000109787	KLF3	-0.277729	0.00062846	0.0725533	3.20172	1.13934
ENSG00000179115	FARSA	0.227325	0.000636671	0.0731581	3.19609	1.13574
ENSG00000287967	None	-4.77159	0.000642044	0.0736361	3.19243	1.13291
ENSG00000130702	LAMA5	0.30149	0.000647527	0.0741247	3.18874	1.13004
ENSG00000274184	None	-1.70238	0.000653143	0.0742076	3.18499	1.12955
ENSG00000169914	OTUD3	-0.298872	0.000651455	0.0742076	3.18612	1.12955
ENSG00000014164	ZC3H3	0.260378	0.000652262	0.0742076	3.18558	1.12955
ENSG00000213465	ARL2	0.229664	0.000652856	0.0742076	3.18518	1.12955
ENSG00000232533	None	0.652031	0.000662792	0.0751631	3.17862	1.124
ENSG00000159208	CIART	-0.43003	0.000665413	0.0753195	3.17691	1.12309
ENSG00000280186	None	-1.7089	0.00067762	0.0763866	3.16901	1.11698
ENSG00000198712	MT-CO2	0.496907	0.000679167	0.0763866	3.16802	1.11698
ENSG00000228305	PRELID1P6	0.378293	0.000679602	0.0763866	3.16775	1.11698
ENSG00000133639	BTG1	0.180682	0.000679876	0.0763866	3.16757	1.11698
ENSG00000121350	PYROXD1	-0.42349	0.000682322	0.0765196	3.16601	1.11623
ENSG00000175928	LRRN1	-0.259142	0.000692394	0.077506	3.15965	1.11066
ENSG00000143569	UBAP2L	0.177648	0.000695879	0.0777526	3.15747	1.10929
ENSG00000119421	NDUFA8	0.221994	0.000698079	0.0778457	3.1561	1.10877
ENSG00000168172	HOOK3	-0.21472	0.000699279	0.0778457	3.15535	1.10877
ENSG00000071575	TRIB2	-0.443497	0.000700912	0.0778847	3.15434	1.10855
ENSG00000178199	ZC3H12D	-0.81937	0.000705182	0.0780695	3.1517	1.10752
ENSG00000185436	IFNLR1	-0.286118	0.000706179	0.0780695	3.15109	1.10752
ENSG00000101363	MANBAL	0.203481	0.000706436	0.0780695	3.15093	1.10752
ENSG00000101439	CST3	0.176382	0.000709687	0.0782863	3.14893	1.10631
ENSG00000113732	ATP6V0E1	0.196605	0.000714844	0.0785694	3.14579	1.10475
ENSG00000129925	PGAP6	0.188456	0.000714372	0.0785694	3.14608	1.10475
ENSG00000143774	GUK1	0.224717	0.000720239	0.0790192	3.14252	1.10227
ENSG00000226950	DANCR	-0.306033	0.000733363	0.0803139	3.13468	1.09521
ENSG00000167550	RHEBL1	-0.466368	0.00073759	0.0806312	3.13219	1.0935
ENSG00000132749	TESMIN	-0.567097	0.000741592	0.0809229	3.12983	1.09193
ENSG00000169221	TBC1D10B	0.192733	0.000750829	0.0817837	3.12446	1.08733
ENSG00000143469	SYT14	-0.268504	0.000754082	0.0819909	3.12258	1.08623
ENSG00000163545	NUAK2	-0.361213	0.000761255	0.0824752	3.11847	1.08368
ENSG00000112715	VEGFA	-0.175519	0.000760956	0.0824752	3.11864	1.08368
ENSG00000160211	G6PD	0.224417	0.000765195	0.0827542	3.11623	1.08221
ENSG00000205060	SLC35B4	-0.262571	0.000767182	0.08282	3.1151	1.08186
ENSG00000100243	CYB5R3	0.178816	0.000768533	0.08282	3.11434	1.08186
ENSG00000169989	TIGD4	-0.453433	0.000773936	0.0832543	3.1113	1.07959
ENSG00000269044	None	-0.461753	0.000787203	0.0838159	3.10391	1.07667
ENSG00000152454	ZNF256	-0.348964	0.000783865	0.0838159	3.10576	1.07667
ENSG00000181751	MACIR	-0.241969	0.000788826	0.0838159	3.10302	1.07667
ENSG00000071189	SNX13	-0.23431	0.000786566	0.0838159	3.10426	1.07667
ENSG00000177034	MTX3	-0.212667	0.000782252	0.0838159	3.10665	1.07667
ENSG00000213626	LBH	-0.202602	0.000787879	0.0838159	3.10354	1.07667
ENSG00000174903	RAB1B	0.188696	0.000784481	0.0838159	3.10542	1.07667
ENSG00000162601	MYSM1	-0.328148	0.000794263	0.084246	3.10004	1.07445
ENSG00000004776	HSPB6	0.502686	0.000797082	0.0843876	3.0985	1.07372
ENSG00000163435	ELF3	-0.283574	0.00079838	0.0843876	3.09779	1.07372
ENSG00000113742	CPEB4	-0.192259	0.000802347	0.0846594	3.09564	1.07232
ENSG00000198042	MAK16	-0.243557	0.000808378	0.0851478	3.09239	1.06983
ENSG00000145908	ZNF300	-0.291711	0.000815951	0.0857693	3.08834	1.06667
ENSG00000147488	ST18	-0.196311	0.000817106	0.0857693	3.08772	1.06667
ENSG00000226179	LINC00685	-1.51427	0.000822819	0.0862197	3.0847	1.06439
ENSG00000226491	FTOP1	-0.608733	0.000824249	0.0862207	3.08394	1.06439
ENSG00000115268	RPS15	0.194773	0.000835176	0.0872133	3.07822	1.05942
ENSG00000106344	RBM28	-0.212346	0.000841515	0.0875738	3.07494	1.05763
ENSG00000175215	CTDSP2	-0.187971	0.000840725	0.0875738	3.07535	1.05763
ENSG00000236813	BTF3P8	-4.73558	0.000843796	0.0876609	3.07376	1.05719
ENSG00000272444	None	-0.815762	0.000851113	0.0881626	3.07001	1.05472
ENSG00000108819	PPP1R9B	0.237853	0.000851532	0.0881626	3.0698	1.05472
ENSG00000273091	None	-1.18348	0.000853771	0.0882439	3.06866	1.05432
ENSG00000102879	CORO1A	0.300362	0.000856853	0.0882967	3.06709	1.05406
ENSG00000164151	ICE1	-0.198384	0.000857193	0.0882967	3.06692	1.05406
ENSG00000255052	FAM66D	-0.82506	0.000869025	0.0893638	3.06097	1.04884
ENSG00000165023	DIRAS2	-0.798116	0.000883348	0.0906829	3.05387	1.04247
ENSG00000169223	LMAN2	0.180099	0.00088745	0.0909502	3.05186	1.0412
ENSG00000229320	KRT8P12	-0.535992	0.000893931	0.0914599	3.0487	1.03877
ENSG00000142798	HSPG2	0.239663	0.000899509	0.0918756	3.04599	1.0368
ENSG00000094975	SUCO	-0.189389	0.000903706	0.0921492	3.04397	1.03551
ENSG00000261716	H2BC20P	-0.451576	0.000909166	0.0925504	3.04136	1.03362
ENSG00000177602	HASPIN	0.293303	0.000918691	0.0933633	3.03683	1.02982
ENSG00000164252	AGGF1	-0.224198	0.000924037	0.0937495	3.03431	1.02803
ENSG00000147117	ZNF157	-0.380148	0.000934863	0.0945318	3.02925	1.02442
ENSG00000254647	INS	0.178053	0.000933578	0.0945318	3.02985	1.02442
ENSG00000181817	LSM10	0.291751	0.000936731	0.0945631	3.02838	1.02428
ENSG00000179431	FJX1	-1.26619	0.00094308	0.0947311	3.02545	1.02351
ENSG00000100422	CERK	-0.253106	0.000941865	0.0947311	3.02601	1.02351
ENSG00000187045	TMPRSS6	0.180563	0.000940617	0.0947311	3.02659	1.02351
ENSG00000197016	ZNF470	-0.349382	0.000956594	0.0959297	3.01927	1.01805
ENSG00000079462	PAFAH1B3	0.197327	0.00096	0.0959985	3.01773	1.01774
ENSG00000118058	KMT2A	-0.188115	0.000960444	0.0959985	3.01753	1.01774
ENSG00000232528	None	4.5808	0.000962165	0.0960123	3.01675	1.01767
ENSG00000136237	RAPGEF5	-0.24657	0.000963834	0.096021	3.016	1.01763
ENSG00000267742	SINHCAFP2	0.592492	0.000979627	0.0972771	3.00894	1.01199
ENSG00000163714	U2SURP	-0.181039	0.000979649	0.0972771	3.00893	1.01199
ENSG00000183808	RBM12B	-0.221557	0.000983836	0.0975332	3.00708	1.01085
ENSG00000114650	SCAP	0.181768	0.000994565	0.0984359	3.00237	1.00685
ENSG00000269343	ZNF587B	-0.316651	0.000996429	0.0984599	3.00155	1.00674
ENSG00000111801	BTN3A3	0.83933	0.0010068	0.0993065	2.99706	1.00302
ENSG00000139718	SETD1B	-0.24645	0.00100827	0.0993065	2.99642	1.00302
ENSG00000114857	NKTR	-0.240975	0.00101632	0.099775	2.99297	1.00098
ENSG00000136750	GAD2	-0.224203	0.00101557	0.099775	2.99329	1.00098
ENSG00000186352	ANKRD37	0.866017	0.00101897	0.099874	2.99184	1.00055
ENSG00000242571	RPL21P11	-3.34081	0.00102419	0.0999592	2.98962	1.00018
ENSG00000197808	ZNF461	-0.374583	0.00102478	0.0999592	2.98937	1.00018
ENSG00000198695	MT-ND6	0.259571	0.00102223	0.0999592	2.99045	1.00018
ENSG00000167972	ABCA3	0.184574	0.00103905	0.101188	2.98337	0.994872
ENSG00000141858	SAMD1	0.218532	0.00105067	0.101993	2.97853	0.991431
ENSG00000165912	PACSIN3	0.207592	0.0010491	0.101993	2.97918	0.991431
ENSG00000089057	SLC23A2	-0.185341	0.00105286	0.102041	2.97763	0.991223
ENSG00000286603	None	4.53644	0.00108004	0.102192	2.96656	0.990585
ENSG00000106038	EVX1	4.52401	0.00107312	0.102192	2.96935	0.990585
ENSG00000124216	SNAI1	-0.961673	0.0010671	0.102192	2.97179	0.990585
ENSG00000188277	C15orf62	-0.37733	0.00106646	0.102192	2.97206	0.990585
ENSG00000126106	TMEM53	0.333327	0.00105954	0.102192	2.97488	0.990585
ENSG00000169131	ZNF354A	-0.303124	0.00108978	0.102192	2.96266	0.990585
ENSG00000175854	SWI5	0.267877	0.00108555	0.102192	2.96435	0.990585
ENSG00000120784	ZFP30	-0.266013	0.00106787	0.102192	2.97148	0.990585
ENSG00000171448	ZBTB26	-0.259833	0.00106237	0.102192	2.97372	0.990585
ENSG00000135870	RC3H1	-0.249745	0.00106126	0.102192	2.97418	0.990585
ENSG00000166266	CUL5	-0.229345	0.00107257	0.102192	2.96957	0.990585
ENSG00000176101	SSNA1	0.226377	0.00108738	0.102192	2.96362	0.990585
ENSG00000261236	BOP1	0.225538	0.0010848	0.102192	2.96465	0.990585
ENSG00000177125	ZBTB34	-0.219073	0.00108539	0.102192	2.96442	0.990585
ENSG00000173848	NET1	-0.206336	0.00108071	0.102192	2.96629	0.990585
ENSG00000110492	MDK	0.197468	0.0010783	0.102192	2.96726	0.990585
ENSG00000108106	UBE2S	0.19331	0.0010816	0.102192	2.96593	0.990585
ENSG00000130724	CHMP2A	0.185885	0.001089	0.102192	2.96297	0.990585
ENSG00000174738	NR1D2	-0.183045	0.00105998	0.102192	2.9747	0.990585
ENSG00000143819	EPHX1	0.182915	0.00108918	0.102192	2.9629	0.990585
ENSG00000197858	GPAA1	0.179109	0.00107664	0.102192	2.96793	0.990585
ENSG00000178952	TUFM	0.175034	0.00110072	0.103058	2.95832	0.986917
ENSG00000152117	SMPD4BP	-0.300163	0.00110618	0.10341	2.95617	0.985437
ENSG00000130818	ZNF426	-0.279907	0.0011094	0.103552	2.95491	0.984843
ENSG00000164638	SLC29A4	0.180785	0.00112029	0.104407	2.95067	0.981271
ENSG00000072422	RHOBTB1	-0.250913	0.00112555	0.104736	2.94864	0.979902
ENSG00000116221	MRPL37	0.207897	0.00114661	0.106532	2.94059	0.972518
ENSG00000259877	None	-0.299036	0.00115203	0.106873	2.93853	0.971131
ENSG00000238178	None	3.30968	0.00116177	0.107612	2.93488	0.968139
ENSG00000141349	G6PC3	0.183511	0.001197	0.110706	2.92191	0.955829
ENSG00000262877	None	-1.43914	0.00120671	0.111265	2.9184	0.953643
ENSG00000141985	SH3GL1	0.215386	0.00120534	0.111265	2.91889	0.953643
ENSG00000228793	None	4.54122	0.0012086	0.11127	2.91772	0.953623
ENSG00000112759	SLC29A1	0.166193	0.00121097	0.11132	2.91686	0.953428
ENSG00000238041	TMEM230P2	0.440927	0.00122167	0.11208	2.91305	0.950474
ENSG00000141971	MVB12A	0.246612	0.00122478	0.11208	2.91194	0.950474
ENSG00000147162	OGT	-0.188394	0.00122434	0.11208	2.9121	0.950474
ENSG00000123908	AGO2	-0.182209	0.00122929	0.112323	2.91034	0.949531
ENSG00000164663	USP49	-0.236966	0.00124752	0.113646	2.90395	0.944445
ENSG00000135404	CD63	0.168844	0.00124657	0.113646	2.90428	0.944445
ENSG00000172216	CEBPB	-0.385866	0.00124998	0.113699	2.9031	0.944242
ENSG00000206432	TMEM200C	-0.307192	0.00125906	0.114354	2.89995	0.941748
ENSG00000259429	UBE2Q2P2	-0.682051	0.00126503	0.114725	2.8979	0.940344
ENSG00000163630	SYNPR	0.908214	0.00127296	0.115271	2.89519	0.93828
ENSG00000268087	None	-0.615694	0.00127651	0.115421	2.89397	0.937715
ENSG00000133858	ZFC3H1	-0.255447	0.0012894	0.116412	2.88961	0.934001
ENSG00000156976	EIF4A2	-0.170529	0.00130287	0.117454	2.8851	0.930132
ENSG00000232177	MTND4P24	0.707846	0.00131763	0.118337	2.88021	0.92688
ENSG00000067836	ROGDI	0.226716	0.0013148	0.118337	2.88114	0.92688
ENSG00000119777	TMEM214	0.187373	0.00131852	0.118337	2.87991	0.92688
ENSG00000268043	NBPF12	-0.368117	0.0013232	0.11858	2.87838	0.925989
ENSG00000123473	STIL	-0.253559	0.00132513	0.11858	2.87774	0.925989
ENSG00000071082	RPL31	0.170178	0.00133366	0.119167	2.87496	0.923844
ENSG00000138613	APH1B	-0.200392	0.00134591	0.120085	2.87098	0.920512
ENSG00000269858	EGLN2	-0.619994	0.0013567	0.120204	2.86752	0.920082
ENSG00000275437	None	-0.433512	0.00135312	0.120204	2.86866	0.920082
ENSG00000090905	TNRC6A	-0.202381	0.00135006	0.120204	2.86965	0.920082
ENSG00000072506	HSD17B10	0.184303	0.00135715	0.120204	2.86737	0.920082
ENSG00000183723	CMTM4	-0.173775	0.00135441	0.120204	2.86825	0.920082
ENSG00000148803	FUOM	0.40397	0.00141911	0.125305	2.84799	0.902032
ENSG00000167384	ZNF180	-0.256936	0.001417	0.125305	2.84863	0.902032
ENSG00000167553	TUBA1C	0.178407	0.00142094	0.125305	2.84742	0.902032
ENSG00000235023	None	-1.0439	0.00142739	0.125691	2.84546	0.900694
ENSG00000197822	OCLN	-0.339714	0.0014313	0.125852	2.84427	0.900138
ENSG00000223599	None	-1.76532	0.00144112	0.126402	2.8413	0.898246
ENSG00000107874	CUEDC2	0.198309	0.00144171	0.126402	2.84112	0.898246
ENSG00000176887	SOX11	-0.169558	0.00144892	0.126851	2.83895	0.896706
ENSG00000145040	UCN2	4.52272	0.00145226	0.12696	2.83796	0.896334
ENSG00000237991	RPL35P1	0.926976	0.00145717	0.127206	2.83649	0.895493
ENSG00000109046	WSB1	-0.217778	0.00145936	0.127214	2.83584	0.895466
ENSG00000168159	RNF187	0.190744	0.00146174	0.127238	2.83513	0.895382
ENSG00000189159	JPT1	0.181154	0.00147118	0.127877	2.83233	0.893209
ENSG00000125122	LRRC29	0.484694	0.00147899	0.128188	2.83003	0.892151
ENSG00000204435	CSNK2B	0.237023	0.0014774	0.128188	2.8305	0.892151
ENSG00000204176	SYT15	-1.22077	0.00148526	0.128548	2.8282	0.890934
ENSG00000154914	USP43	-0.385924	0.00149857	0.129398	2.82432	0.888073
ENSG00000196867	ZFP28	-0.279808	0.00149934	0.129398	2.8241	0.888073
ENSG00000248334	WHAMMP2	-0.650913	0.00150712	0.129884	2.82185	0.886443
ENSG00000113240	CLK4	0.342183	0.0015132	0.130223	2.8201	0.885313
ENSG00000186815	TPCN1	-0.194583	0.00151696	0.130362	2.81903	0.88485
ENSG00000277214	None	-1.44713	0.00154446	0.132459	2.81122	0.877917
ENSG00000130770	ATP5IF1	0.185369	0.00154573	0.132459	2.81087	0.877917
ENSG00000187840	EIF4EBP1	0.197255	0.00154806	0.132471	2.81021	0.877878
ENSG00000135373	EHF	-0.20668	0.00155225	0.132643	2.80904	0.877315
ENSG00000234420	ZNF37BP	-0.238275	0.00156326	0.133209	2.80597	0.875467
ENSG00000112246	SIM1	-0.172683	0.00156222	0.133209	2.80626	0.875467
ENSG00000167981	ZNF597	-0.40463	0.00157197	0.133389	2.80356	0.874882
ENSG00000137871	ZNF280D	-0.320399	0.00157064	0.133389	2.80392	0.874882
ENSG00000184009	ACTG1	0.161711	0.00157125	0.133389	2.80375	0.874882
ENSG00000123636	BAZ2B	-0.184139	0.00159979	0.13556	2.79594	0.86787
ENSG00000269889	None	-1.07991	0.00160368	0.1357	2.79488	0.867419
ENSG00000268756	None	-1.56953	0.00160988	0.13571	2.79321	0.867389
ENSG00000234925	ATP5PDP4	0.663978	0.00160852	0.13571	2.79357	0.867389
ENSG00000178531	CTXN1	0.298567	0.00161051	0.13571	2.79304	0.867389
ENSG00000125970	RALY	0.166353	0.0016132	0.135748	2.79231	0.867266
ENSG00000156973	PDE6D	0.195582	0.00161823	0.135983	2.79096	0.866516
ENSG00000167565	SERTAD3	-0.338422	0.00163318	0.13705	2.78696	0.863122
ENSG00000269713	NBPF9	-0.305209	0.00164424	0.137408	2.78403	0.861989
ENSG00000064961	HMG20B	0.261091	0.00164003	0.137408	2.78515	0.861989
ENSG00000243279	PRAF2	0.208854	0.00164424	0.137408	2.78404	0.861989
ENSG00000081041	CXCL2	1.39705	0.00166429	0.138321	2.77877	0.859112
ENSG00000031081	ARHGAP31	-0.388723	0.0016621	0.138321	2.77934	0.859112
ENSG00000140948	ZCCHC14	-0.183791	0.00166395	0.138321	2.77886	0.859112
ENSG00000170043	TRAPPC1	0.176552	0.00166107	0.138321	2.77961	0.859112
ENSG00000112576	CCND3	0.180282	0.00167421	0.138955	2.77619	0.857126
ENSG00000179913	B3GNT3	-3.20102	0.00168323	0.139386	2.77386	0.855781
ENSG00000132471	WBP2	0.181314	0.001684	0.139386	2.77366	0.855781
ENSG00000130255	RPL36	0.186829	0.0016885	0.139568	2.7725	0.855214
ENSG00000234771	SLC25A25-AS1	-0.279186	0.00169148	0.139624	2.77173	0.855039
ENSG00000248810	LINC02432	-0.237821	0.00169934	0.140002	2.76972	0.853866
ENSG00000110717	NDUFS8	0.209525	0.00170067	0.140002	2.76938	0.853866
ENSG00000137309	HMGA1	0.16998	0.00171731	0.140989	2.76515	0.850815
ENSG00000161016	RPL8	0.161549	0.00171613	0.140989	2.76545	0.850815
ENSG00000123159	GIPC1	0.219177	0.00172895	0.141753	2.76222	0.848469
ENSG00000043143	JADE2	-0.249978	0.00173737	0.142059	2.76011	0.84753
ENSG00000272886	DCP1A	-0.197077	0.0017365	0.142059	2.76033	0.84753
ENSG00000254331	CKS1BP7	1.09211	0.00174907	0.142718	2.75719	0.84552
ENSG00000274925	ZKSCAN2-DT	-0.835984	0.00175349	0.142718	2.7561	0.84552
ENSG00000177463	NR2C2	-0.176784	0.00175261	0.142718	2.75632	0.84552
ENSG00000105640	RPL18A	0.175284	0.00175484	0.142718	2.75576	0.84552
ENSG00000132329	RAMP1	0.235423	0.00175813	0.142794	2.75495	0.845289
ENSG00000146701	MDH2	0.168525	0.00177374	0.143869	2.75111	0.842031
ENSG00000213763	ACTBP2	0.504205	0.00177849	0.14387	2.74995	0.84203
ENSG00000160685	ZBTB7B	-0.261725	0.00177711	0.14387	2.75029	0.84203
ENSG00000066933	MYO9A	-0.229669	0.00179537	0.145042	2.74585	0.838506
ENSG00000233836	None	4.42341	0.00181116	0.146124	2.74204	0.835279
ENSG00000090975	PITPNM2	-0.326405	0.00183633	0.147957	2.73605	0.829864
ENSG00000166526	ZNF3	-0.178788	0.00184084	0.148124	2.73498	0.829373
ENSG00000105664	COMP	0.229643	0.00186282	0.149694	2.72983	0.824796
ENSG00000140264	SERF2	0.164992	0.0018666	0.1498	2.72895	0.824489
ENSG00000228751	None	-4.47738	0.0018927	0.151181	2.72292	0.820502
ENSG00000134222	PSRC1	0.339955	0.00189239	0.151181	2.72299	0.820502
ENSG00000127191	TRAF2	0.255254	0.00189378	0.151181	2.72267	0.820502
ENSG00000136026	CKAP4	0.170714	0.00189339	0.151181	2.72276	0.820502
ENSG00000213066	CEP43	-0.255865	0.00190934	0.152223	2.71912	0.817519
ENSG00000160877	NACC1	0.225871	0.00192908	0.153595	2.71465	0.813623
ENSG00000198535	C2CD4A	0.493663	0.00193773	0.153745	2.71271	0.813199
ENSG00000012983	MAP4K5	-0.199418	0.00193675	0.153745	2.71293	0.813199
ENSG00000119669	IRF2BPL	-0.171241	0.00193857	0.153745	2.71252	0.813199
ENSG00000169762	TAPT1	-0.212111	0.00194211	0.153825	2.71173	0.812974
ENSG00000197044	ZNF441	-0.273321	0.00195022	0.154266	2.70992	0.81173
ENSG00000187187	ZNF546	-0.417082	0.00195933	0.154558	2.70789	0.810907
ENSG00000177666	PNPLA2	0.227821	0.00195834	0.154558	2.70811	0.810907
ENSG00000186918	ZNF395	-0.176464	0.00196156	0.154558	2.7074	0.810907
ENSG00000130024	PHF10	-0.165188	0.00198876	0.156498	2.70142	0.805491
ENSG00000089199	CHGB	0.158999	0.00200098	0.157256	2.69876	0.803393
ENSG00000172500	FIBP	0.183776	0.00201094	0.157834	2.6966	0.8018
ENSG00000218582	GAPDHP63	1.0621	0.00201376	0.157851	2.69599	0.801752
ENSG00000102898	NUTF2	0.169985	0.00201827	0.158001	2.69502	0.801341
ENSG00000148154	UGCG	-0.205807	0.00202548	0.158361	2.69347	0.800352
ENSG00000278768	BACE1-AS	-0.390792	0.00203785	0.159123	2.69083	0.798268
ENSG00000161298	ZNF382	-0.324568	0.00204463	0.159243	2.68938	0.797941
ENSG00000101608	MYL12A	0.190047	0.00204272	0.159243	2.68979	0.797941
ENSG00000130066	SAT1	-0.202587	0.00205093	0.159386	2.68805	0.79755
ENSG00000126247	CAPNS1	0.16368	0.00205173	0.159386	2.68788	0.79755
ENSG00000270711	None	-4.51481	0.00206992	0.160093	2.68405	0.795628
ENSG00000251526	LINC02435	-2.69151	0.00207206	0.160093	2.6836	0.795628
ENSG00000178295	GEN1	-0.238666	0.00207876	0.160093	2.68219	0.795628
ENSG00000108840	HDAC5	0.205019	0.00207586	0.160093	2.6828	0.795628
ENSG00000134294	SLC38A2	-0.163503	0.00207488	0.160093	2.68301	0.795628
ENSG00000161671	EMC10	0.160984	0.00207437	0.160093	2.68311	0.795628
ENSG00000109062	SLC9A3R1	0.16005	0.0020793	0.160093	2.68208	0.795628
ENSG00000106400	ZNHIT1	0.179376	0.00208657	0.160449	2.68057	0.794663
ENSG00000285625	None	4.42272	0.00212522	0.162597	2.6726	0.788888
ENSG00000263826	None	-0.753568	0.00212039	0.162597	2.67358	0.788888
ENSG00000129667	RHBDF2	0.346715	0.00212511	0.162597	2.67262	0.788888
ENSG00000134758	RNF138	-0.180913	0.00211785	0.162597	2.67411	0.788888
ENSG00000033030	ZCCHC8	-0.223563	0.00212812	0.162614	2.672	0.788843
ENSG00000226752	CUTALP	-0.184838	0.00213718	0.163101	2.67016	0.787545
ENSG00000183684	ALYREF	0.18144	0.00214554	0.163533	2.66846	0.786395
ENSG00000233762	RPS15P4	0.269004	0.00219101	0.166789	2.65936	0.777834
ENSG00000286615	None	-0.919772	0.0021985	0.167149	2.65787	0.776896
ENSG00000149050	ZNF214	-0.350184	0.00221046	0.167848	2.65552	0.775083
ENSG00000103502	CDIPT	0.183684	0.00222448	0.168702	2.65277	0.772881
ENSG00000136149	RPL13AP25	0.418343	0.00222979	0.16878	2.65174	0.772679
ENSG00000225663	MCRIP1	0.19601	0.00223108	0.16878	2.65149	0.772679
ENSG00000158828	PINK1	0.227496	0.0022433	0.169494	2.64911	0.770847
ENSG00000108592	FTSJ3	0.193248	0.00224747	0.169597	2.64831	0.770581
ENSG00000255038	None	-4.45107	0.00225389	0.169871	2.64707	0.769881
ENSG00000274727	None	-0.751701	0.00226816	0.170535	2.64433	0.768186
ENSG00000072195	SPEG	-0.201899	0.00226833	0.170535	2.64429	0.768186
ENSG00000196440	ARMCX4	-0.197677	0.00230544	0.17311	2.63725	0.761677
ENSG00000166311	SMPD1	0.172763	0.00233416	0.17505	2.63187	0.756837
ENSG00000027847	B4GALT7	0.255395	0.00239174	0.178388	2.62129	0.748634
ENSG00000169738	DCXR	0.17921	0.00239032	0.178388	2.62154	0.748634
ENSG00000072274	TFRC	-0.160075	0.00239336	0.178388	2.62099	0.748634
ENSG00000130175	PRKCSH	0.158241	0.00238724	0.178388	2.6221	0.748634
ENSG00000054356	PTPRN	0.155917	0.00238437	0.178388	2.62263	0.748634
ENSG00000011422	PLAUR	-0.482245	0.00241358	0.179559	2.61734	0.745793
ENSG00000182405	PGBD4	-0.470887	0.00241795	0.179559	2.61655	0.745793
ENSG00000267508	ZNF285	-0.330406	0.00241503	0.179559	2.61708	0.745793
ENSG00000198715	GLMP	0.186208	0.00242276	0.179696	2.61569	0.745461
ENSG00000063245	EPN1	0.176004	0.00242788	0.179856	2.61477	0.745075
ENSG00000102981	PARD6A	0.276623	0.00244105	0.180172	2.61242	0.744314
ENSG00000171016	PYGO1	-0.252023	0.00244096	0.180172	2.61244	0.744314
ENSG00000215218	UBE2QL1	-0.202045	0.00244105	0.180172	2.61242	0.744314
ENSG00000226499	None	3.16802	0.00245061	0.180335	2.61073	0.74392
ENSG00000204842	ATXN2	0.199955	0.00245327	0.180335	2.61025	0.74392
ENSG00000178719	GRINA	0.170845	0.00245516	0.180335	2.60992	0.74392
ENSG00000147955	SIGMAR1	0.164812	0.00245159	0.180335	2.61055	0.74392
ENSG00000160932	LY6E	0.240969	0.00246806	0.181032	2.60764	0.742245
ENSG00000109670	FBXW7	-0.207027	0.00247061	0.181032	2.6072	0.742245
ENSG00000189343	RPS2P46	0.221158	0.00247923	0.181444	2.60568	0.741257
ENSG00000133116	KL	-0.22172	0.00249962	0.182716	2.60213	0.738224
ENSG00000115464	USP34	-0.163606	0.00250592	0.182956	2.60103	0.737652
ENSG00000120833	SOCS2	-0.261811	0.00251561	0.183222	2.59936	0.737021
ENSG00000128923	MINDY2	-0.235959	0.00251306	0.183222	2.5998	0.737021
ENSG00000104964	TLE5	0.170723	0.00251899	0.183249	2.59877	0.736958
ENSG00000243479	MNX1-AS1	0.289487	0.00252215	0.183259	2.59823	0.736934
ENSG00000105669	COPE	0.175128	0.0025425	0.184299	2.59474	0.734478
ENSG00000104805	NUCB1	0.158292	0.00254253	0.184299	2.59473	0.734478
ENSG00000242951	None	0.984817	0.00255093	0.184687	2.5933	0.733564
ENSG00000103363	ELOB	0.171668	0.00256432	0.185435	2.59103	0.731808
ENSG00000163795	ZNF513	-0.267215	0.0025744	0.185942	2.58932	0.730623
ENSG00000160867	FGFR4	0.19033	0.00261679	0.187885	2.58223	0.726107
ENSG00000139880	CDH24	0.187651	0.00261245	0.187885	2.58295	0.726107
ENSG00000151694	ADAM17	-0.185482	0.00261496	0.187885	2.58253	0.726107
ENSG00000159199	ATP5MC1	0.180594	0.00261247	0.187885	2.58295	0.726107
ENSG00000002586	CD99	0.155944	0.002607	0.187885	2.58386	0.726107
ENSG00000107938	EDRF1	-0.230975	0.00264118	0.189413	2.5782	0.722591
ENSG00000113594	LIFR	-0.17789	0.00264534	0.18946	2.57752	0.722482
ENSG00000140988	RPS2	0.157391	0.00264809	0.18946	2.57707	0.722482
ENSG00000115266	APC2	0.413719	0.00266067	0.19008	2.57501	0.721063
ENSG00000189195	BTBD8	0.286746	0.0026643	0.19008	2.57442	0.721063
ENSG00000136490	LIMD2	0.256326	0.00266616	0.19008	2.57411	0.721063
ENSG00000279561	None	-0.334376	0.0026789	0.190765	2.57204	0.719502
ENSG00000163660	CCNL1	-0.237509	0.00270556	0.192437	2.56774	0.71571
ENSG00000285407	None	0.47646	0.00270965	0.192503	2.56709	0.715563
ENSG00000163376	KBTBD8	-0.261898	0.00271337	0.192541	2.56649	0.715476
ENSG00000286496	None	-0.770068	0.00273638	0.193007	2.56282	0.714427
ENSG00000270344	POC1B-AS1	-0.540218	0.00273578	0.193007	2.56292	0.714427
ENSG00000228393	LINC01004	-0.497656	0.00272344	0.193007	2.56488	0.714427
ENSG00000121207	LRAT	-0.352992	0.00276361	0.193007	2.55852	0.714427
ENSG00000189420	ZFP92	-0.273391	0.00275209	0.193007	2.56034	0.714427
ENSG00000187017	ESPN	0.24251	0.0027434	0.193007	2.56171	0.714427
ENSG00000188785	ZNF548	0.225375	0.00275866	0.193007	2.5593	0.714427
ENSG00000160767	FAM189B	0.201825	0.00275666	0.193007	2.55962	0.714427
ENSG00000198040	ZNF84	-0.201416	0.00276447	0.193007	2.55839	0.714427
ENSG00000159363	ATP13A2	0.184529	0.00275029	0.193007	2.56062	0.714427
ENSG00000088038	CNOT3	0.182688	0.00275135	0.193007	2.56045	0.714427
ENSG00000004534	RBM6	-0.173164	0.0027373	0.193007	2.56268	0.714427
ENSG00000175063	UBE2C	0.170276	0.00276159	0.193007	2.55884	0.714427
ENSG00000126267	COX6B1	0.168917	0.0027543	0.193007	2.55999	0.714427
ENSG00000170959	DCDC1	-0.174769	0.00279376	0.194828	2.55381	0.710349
ENSG00000261324	None	-0.458266	0.00282442	0.196514	2.54907	0.706606
ENSG00000156509	FBXO43	0.350064	0.00282345	0.196514	2.54922	0.706606
ENSG00000142655	PEX14	0.251634	0.00282921	0.196622	2.54833	0.706367
ENSG00000203950	RTL8A	0.190502	0.00283525	0.196816	2.54741	0.705939
ENSG00000110723	EXPH5	-0.329765	0.00284421	0.196987	2.54604	0.705562
ENSG00000130222	GADD45G	-0.326973	0.00284213	0.196987	2.54636	0.705562
ENSG00000142156	COL6A1	0.183591	0.0028714	0.198644	2.54191	0.701924
ENSG00000154485	MMP21	-0.650155	0.00288024	0.199028	2.54057	0.701085
ENSG00000256151	ADGRD1-AS1	-0.242006	0.00288646	0.199231	2.53963	0.700642
ENSG00000005513	SOX8	-0.355749	0.00288977	0.199233	2.53914	0.700639
ENSG00000019582	CD74	0.200117	0.00289337	0.199255	2.5386	0.700591
ENSG00000162702	ZNF281	0.220596	0.00291253	0.200347	2.53573	0.698217
ENSG00000124222	STX16	-0.177758	0.00293785	0.20186	2.53197	0.694949
ENSG00000196597	ZNF782	-0.298839	0.00294689	0.202252	2.53064	0.694107
ENSG00000108813	DLX4	-1.1146	0.00296201	0.202831	2.52841	0.692865
ENSG00000105137	SYDE1	-0.322562	0.00296199	0.202831	2.52842	0.692865
ENSG00000108679	LGALS3BP	0.15469	0.00296714	0.202953	2.52766	0.692604
ENSG00000275115	None	2.64221	0.0030005	0.203174	2.52281	0.692133
ENSG00000182183	SHISAL2A	1.37948	0.00298551	0.203174	2.52498	0.692133
ENSG00000205885	C1RL-AS1	-0.509174	0.00297896	0.203174	2.52594	0.692133
ENSG00000163888	CAMK2N2	0.248799	0.002993	0.203174	2.52389	0.692133
ENSG00000170906	NDUFA3	0.202926	0.00299959	0.203174	2.52294	0.692133
ENSG00000172725	CORO1B	0.185236	0.00297941	0.203174	2.52587	0.692133
ENSG00000178662	CSRNP3	-0.175868	0.00299081	0.203174	2.52421	0.692133
ENSG00000152795	HNRNPDL	-0.155271	0.00299747	0.203174	2.52325	0.692133
ENSG00000064601	CTSA	0.154751	0.0029997	0.203174	2.52292	0.692133
ENSG00000065371	ROPN1	-2.32631	0.00301753	0.203353	2.52035	0.69175
ENSG00000261366	MANEA-DT	-0.87562	0.00302715	0.203353	2.51897	0.69175
ENSG00000269821	KCNQ1OT1	-0.385484	0.00302274	0.203353	2.5196	0.69175
ENSG00000280798	LINC00294	-0.311781	0.00303289	0.203353	2.51814	0.69175
ENSG00000186517	ARHGAP30	-0.309064	0.00303331	0.203353	2.51808	0.69175
ENSG00000167645	YIF1B	0.267697	0.00302248	0.203353	2.51964	0.69175
ENSG00000160908	ZNF394	0.239532	0.00302603	0.203353	2.51913	0.69175
ENSG00000126461	SCAF1	0.178762	0.00301429	0.203353	2.52082	0.69175
ENSG00000119383	PTPA	0.161166	0.00302206	0.203353	2.5197	0.69175
ENSG00000071655	MBD3	0.216291	0.00306037	0.20494	2.51423	0.688373
ENSG00000151023	ENKUR	-1.12285	0.00307596	0.205531	2.51202	0.687124
ENSG00000143368	SF3B4	0.172159	0.00307435	0.205531	2.51225	0.687124
ENSG00000100401	RANGAP1	0.158693	0.00309447	0.206539	2.50941	0.684997
ENSG00000093010	COMT	0.197599	0.00311367	0.207593	2.50673	0.682788
ENSG00000148341	SH3GLB2	0.16516	0.00312904	0.208388	2.50459	0.681127
ENSG00000171159	BBLN	0.230975	0.0031434	0.209115	2.5026	0.679614
ENSG00000007255	TRAPPC6A	0.256611	0.00317991	0.211124	2.49759	0.675462
ENSG00000110318	CEP126	-0.201649	0.003184	0.211124	2.49703	0.675462
ENSG00000164938	TP53INP1	-0.16538	0.00318752	0.211124	2.49655	0.675462
ENSG00000088986	DYNLL1	0.159825	0.00318621	0.211124	2.49673	0.675462
ENSG00000261150	EPPK1	-0.239828	0.00319341	0.211284	2.49575	0.675133
ENSG00000106367	AP1S1	0.1676	0.00320684	0.211942	2.49392	0.673784
ENSG00000233276	GPX1	0.20424	0.00322722	0.212895	2.49117	0.671835
ENSG00000171475	WIPF2	0.182074	0.00323006	0.212895	2.49079	0.671835
ENSG00000101210	EEF1A2	0.151472	0.00323179	0.212895	2.49056	0.671835
ENSG00000130005	GAMT	0.214218	0.00323644	0.21297	2.48993	0.671682
ENSG00000196923	PDLIM7	0.273358	0.0032466	0.213407	2.48857	0.670792
ENSG00000283196	None	0.553189	0.0032522	0.213543	2.48782	0.670514
ENSG00000270055	None	-0.891611	0.00326775	0.214277	2.48575	0.669024
ENSG00000169710	FASN	0.154587	0.00327044	0.214277	2.48539	0.669024
ENSG00000175467	SART1	0.181689	0.0032797	0.214421	2.48417	0.668733
ENSG00000112977	DAP	0.159593	0.00327652	0.214421	2.48459	0.668733
ENSG00000163697	APBB2	-0.197167	0.00328342	0.214433	2.48367	0.668708
ENSG00000112406	HECA	-0.187476	0.00328892	0.214562	2.48295	0.668448
ENSG00000197461	PDGFA	-0.332492	0.00330058	0.215091	2.48141	0.667378
ENSG00000105708	ZNF14	-0.291356	0.00330493	0.215143	2.48084	0.667272
ENSG00000188732	FAM221A	-0.392197	0.00333502	0.21642	2.4769	0.664703
ENSG00000095906	NUBP2	0.209849	0.00332943	0.21642	2.47763	0.664703
ENSG00000198728	LDB1	0.164086	0.00333524	0.21642	2.47687	0.664703
ENSG00000278107	None	4.23037	0.00334146	0.216521	2.47606	0.664499
ENSG00000104983	CCDC61	0.424062	0.00334394	0.216521	2.47574	0.664499
ENSG00000267041	ZNF850	-0.405662	0.00335966	0.217131	2.47371	0.663277
ENSG00000185920	PTCH1	-0.331225	0.00336052	0.217131	2.47359	0.663277
ENSG00000286681	None	-0.743563	0.0033732	0.217487	2.47196	0.662567
ENSG00000119574	ZBTB45	0.320402	0.00337213	0.217487	2.4721	0.662567
ENSG00000234537	None	-4.30844	0.00339282	0.217781	2.46944	0.66198
ENSG00000167797	CDK2AP2	0.227857	0.00338413	0.217781	2.47055	0.66198
ENSG00000162576	MXRA8	0.191589	0.00338704	0.217781	2.47018	0.66198
ENSG00000119927	GPAM	-0.189954	0.00339169	0.217781	2.46958	0.66198
ENSG00000141431	ASXL3	-0.151504	0.00339571	0.217781	2.46907	0.66198
ENSG00000180616	SSTR2	-0.1589	0.00340471	0.218128	2.46792	0.661289
ENSG00000186594	MIR22HG	0.576341	0.00341037	0.21826	2.4672	0.661025
ENSG00000087074	PPP1R15A	-0.180706	0.00341469	0.218306	2.46665	0.660934
ENSG00000104823	ECH1	0.186788	0.00343303	0.21883	2.46432	0.659893
ENSG00000167996	FTH1	0.15668	0.00342732	0.21883	2.46505	0.659893
ENSG00000169136	ATF5	0.155444	0.0034337	0.21883	2.46424	0.659893
ENSG00000276672	None	-0.468108	0.00344748	0.219478	2.4625	0.65861
ENSG00000182993	C12orf60	0.398917	0.00346752	0.220061	2.45998	0.657458
ENSG00000146054	TRIM7	-0.337131	0.00346616	0.220061	2.46015	0.657458
ENSG00000187498	COL4A1	0.25104	0.00346159	0.220061	2.46072	0.657458
ENSG00000258441	LINC00641	-0.349189	0.00347785	0.220137	2.45869	0.657306
ENSG00000105427	CNFN	0.342336	0.00347283	0.220137	2.45932	0.657306
ENSG00000241468	ATP5MF	0.160615	0.00347962	0.220137	2.45847	0.657306
ENSG00000231507	LINC01353	4.21631	0.0035128	0.221409	2.45435	0.654804
ENSG00000134627	PIWIL4	-0.829343	0.00350666	0.221409	2.45511	0.654804
ENSG00000178896	EXOSC4	0.290209	0.00351388	0.221409	2.45421	0.654804
ENSG00000172590	MRPL52	0.227022	0.00351483	0.221409	2.4541	0.654804
ENSG00000116604	MEF2D	0.193311	0.00351797	0.221409	2.45371	0.654804
ENSG00000226360	RPL10AP6	0.30662	0.00352722	0.221762	2.45257	0.654114
ENSG00000197083	ZNF300P1	-0.510948	0.00355028	0.22275	2.44974	0.652183
ENSG00000106330	MOSPD3	0.258145	0.00354676	0.22275	2.45017	0.652183
ENSG00000226229	RPLP0P1	4.243	0.0035684	0.223381	2.44753	0.650953
ENSG00000130544	ZNF557	-0.397348	0.00356876	0.223381	2.44748	0.650953
ENSG00000226715	LINC01709	0.394533	0.00357139	0.223381	2.44716	0.650953
ENSG00000181619	GPR135	0.38554	0.00359715	0.22453	2.44404	0.648726
ENSG00000188157	AGRN	0.37608	0.00359549	0.22453	2.44424	0.648726
ENSG00000103187	COTL1	0.193397	0.00360172	0.224584	2.44349	0.648622
ENSG00000183785	TUBA8	-1.18595	0.00361157	0.224967	2.4423	0.647881
ENSG00000005882	PDK2	0.213819	0.00361611	0.225019	2.44176	0.647782
ENSG00000235555	SUMO1P4	0.468476	0.00362509	0.225346	2.44068	0.64715
ENSG00000126218	F10	0.180797	0.00364095	0.2261	2.43879	0.645699
ENSG00000235748	SEPTIN14P12	1.78426	0.00366662	0.226584	2.43573	0.64477
ENSG00000114251	WNT5A	-0.247361	0.00365834	0.226584	2.43672	0.64477
ENSG00000196705	ZNF431	-0.24695	0.00366391	0.226584	2.43606	0.64477
ENSG00000204634	TBC1D8	-0.221105	0.00365745	0.226584	2.43682	0.64477
ENSG00000126464	PRR12	0.198566	0.00366742	0.226584	2.43564	0.64477
ENSG00000185347	TEDC1	0.310039	0.00367443	0.226786	2.43481	0.644383
ENSG00000063015	SEZ6	0.154726	0.00368067	0.226941	2.43407	0.644087
ENSG00000285417	None	4.19683	0.00368713	0.227109	2.43331	0.643767
ENSG00000228835	None	-0.569659	0.0037013	0.22775	2.43165	0.642541
ENSG00000233695	GAS6-AS1	-3.02804	0.00371857	0.228581	2.42962	0.64096
ENSG00000288579	None	4.23997	0.00372413	0.228691	2.42898	0.640751
ENSG00000115165	CYTIP	-0.562195	0.00377957	0.231385	2.42256	0.635665
ENSG00000179008	C14orf39	-0.319991	0.00377445	0.231385	2.42315	0.635665
ENSG00000186812	ZNF397	-0.1828	0.00378326	0.231385	2.42213	0.635665
ENSG00000112200	ZNF451	-0.173313	0.00378098	0.231385	2.4224	0.635665
ENSG00000270822	None	-4.2959	0.0037963	0.231831	2.42064	0.634829
ENSG00000182636	NDN	0.155116	0.00379819	0.231831	2.42042	0.634829
ENSG00000168209	DDIT4	-0.425201	0.0038139	0.232323	2.41863	0.633909
ENSG00000169230	PRELID1	0.196195	0.00381187	0.232323	2.41886	0.633909
ENSG00000260963	None	-3.02201	0.00383669	0.233144	2.41604	0.632375
ENSG00000081307	UBA5	-0.201457	0.00383892	0.233144	2.41579	0.632375
ENSG00000100626	GALNT16	0.177814	0.00383839	0.233144	2.41585	0.632375
ENSG00000229152	ANKRD10-IT1	-0.800588	0.00387526	0.234246	2.4117	0.630328
ENSG00000288045	None	0.691706	0.00387738	0.234246	2.41146	0.630328
ENSG00000115705	TPO	-0.371727	0.00388022	0.234246	2.41114	0.630328
ENSG00000180938	ZNF572	-0.255897	0.00386965	0.234246	2.41233	0.630328
ENSG00000152332	UHMK1	-0.160501	0.00386219	0.234246	2.41317	0.630328
ENSG00000196576	PLXNB2	0.150031	0.00386787	0.234246	2.41253	0.630328
ENSG00000159110	IFNAR2	-0.547646	0.00388984	0.234593	2.41007	0.629685
ENSG00000136866	ZFP37	-0.24377	0.00390463	0.235018	2.40842	0.6289
ENSG00000077942	FBLN1	0.224061	0.00390287	0.235018	2.40862	0.6289
ENSG00000277589	None	-4.29634	0.00391648	0.235387	2.4071	0.628217
ENSG00000255197	None	-1.91089	0.00392174	0.235387	2.40652	0.628217
ENSG00000141446	ESCO1	-0.248801	0.00392241	0.235387	2.40645	0.628217
ENSG00000104518	GSDMD	0.418557	0.00394171	0.236311	2.40432	0.626515
ENSG00000096093	EFHC1	-0.222334	0.00395076	0.23662	2.40332	0.625948
ENSG00000089335	ZNF302	-0.21642	0.003959	0.23688	2.40242	0.625472
ENSG00000230844	ZNF674-AS1	-0.23851	0.00397475	0.237588	2.40069	0.624175
ENSG00000163874	ZC3H12A	-0.999453	0.00400878	0.238567	2.39699	0.622389
ENSG00000256616	None	-0.830265	0.00401203	0.238567	2.39664	0.622389
ENSG00000225313	None	-0.6821	0.00399999	0.238567	2.39794	0.622389
ENSG00000023902	PLEKHO1	0.224568	0.00400087	0.238567	2.39785	0.622389
ENSG00000119718	EIF2B2	0.1877	0.00401174	0.238567	2.39667	0.622389
ENSG00000105223	PLD3	0.149409	0.00401472	0.238567	2.39634	0.622389
ENSG00000196204	RNF216P1	0.421853	0.00402845	0.239149	2.39486	0.621332
ENSG00000067225	PKM	0.147891	0.0040326	0.239161	2.39441	0.621309
ENSG00000113430	IRX4	4.1566	0.00404602	0.239489	2.39297	0.620715
ENSG00000261738	MIR3976HG	4.1566	0.00404602	0.239489	2.39297	0.620715
ENSG00000255045	None	-4.26647	0.0040716	0.240326	2.39023	0.6192
ENSG00000172650	AGAP5	-4.25326	0.00407997	0.240326	2.38934	0.6192
ENSG00000125872	LRRN4	-4.25326	0.00407997	0.240326	2.38934	0.6192
ENSG00000135636	DYSF	4.18481	0.00407489	0.240326	2.38988	0.6192
ENSG00000108639	SYNGR2	0.185131	0.00406507	0.240326	2.39093	0.6192
ENSG00000197841	ZNF181	-0.300974	0.00408906	0.240628	2.38838	0.618654
ENSG00000197978	GOLGA6L9	-0.665496	0.00409904	0.240982	2.38732	0.618016
ENSG00000162337	LRP5	0.162073	0.00410814	0.241283	2.38635	0.617474
ENSG00000276406	None	-2.24874	0.00414623	0.242499	2.38235	0.61529
ENSG00000108797	CNTNAP1	-0.414338	0.00414914	0.242499	2.38204	0.61529
ENSG00000105722	ERF	-0.290869	0.00415284	0.242499	2.38166	0.61529
ENSG00000226976	COX6A1P2	0.281112	0.00413924	0.242499	2.38308	0.61529
ENSG00000120725	SIL1	0.185487	0.00414966	0.242499	2.38199	0.61529
ENSG00000182670	TTC3	-0.148054	0.00415169	0.242499	2.38177	0.61529
ENSG00000124664	SPDEF	2.12212	0.00417398	0.243105	2.37945	0.614206
ENSG00000256073	URB1-AS1	0.270103	0.00416849	0.243105	2.38002	0.614206
ENSG00000100280	AP1B1	0.151991	0.00417524	0.243105	2.37932	0.614206
ENSG00000256030	CBX3P4	-2.51898	0.00418384	0.243174	2.37842	0.614083
ENSG00000047578	KATNIP	-0.223359	0.00418843	0.243174	2.37795	0.614083
ENSG00000149930	TAOK2	-0.171349	0.00418665	0.243174	2.37813	0.614083
ENSG00000157514	TSC22D3	-0.172488	0.00419498	0.243321	2.37727	0.613821
ENSG00000154237	LRRK1	0.972188	0.00420994	0.243956	2.37572	0.612689
ENSG00000256167	ATF4P4	-1.312	0.00423145	0.244501	2.37351	0.611719
ENSG00000276698	None	-0.509072	0.00422721	0.244501	2.37395	0.611719
ENSG00000169750	RAC3	0.205268	0.00423073	0.244501	2.37358	0.611719
ENSG00000196365	LONP1	0.188197	0.00424934	0.245301	2.37168	0.6103
ENSG00000149541	B3GAT3	0.190211	0.004292	0.247482	2.36734	0.606456
ENSG00000008294	SPAG9	-0.154934	0.00429528	0.247482	2.36701	0.606456
ENSG00000198356	GET3	0.181218	0.00430936	0.248058	2.36559	0.605447
ENSG00000115137	DNAJC27	-0.28015	0.00432365	0.24821	2.36415	0.605181
ENSG00000138073	PREB	0.167298	0.00432427	0.24821	2.36409	0.605181
ENSG00000163623	NKX6-1	0.152787	0.00431701	0.24821	2.36482	0.605181
ENSG00000091704	CPA1	0.233849	0.00433031	0.248322	2.36348	0.604985
ENSG00000116157	GPX7	0.219176	0.0043657	0.250114	2.35995	0.601861
ENSG00000228742	LINC02577	1.61351	0.00437697	0.250524	2.35883	0.601151
ENSG00000160408	ST6GALNAC6	-4.23386	0.00439466	0.251299	2.35707	0.599809
ENSG00000166925	TSC22D4	0.188895	0.0044102	0.25195	2.35554	0.598685
ENSG00000251379	None	-4.2184	0.00441602	0.251983	2.35497	0.598628
ENSG00000251988	RNU4ATAC18P	-2.04895	0.00441908	0.251983	2.35467	0.598628
ENSG00000231345	BEND3P1	-0.261079	0.00443593	0.252706	2.35302	0.597384
ENSG00000142173	COL6A2	0.165054	0.00444165	0.252795	2.35246	0.597232
ENSG00000102468	HTR2A	-4.30518	0.00445006	0.253036	2.35163	0.596817
ENSG00000259728	LINC00933	-1.78996	0.00449126	0.254581	2.34763	0.594175
ENSG00000272853	SUV39H2-DT	0.755452	0.00449343	0.254581	2.34742	0.594175
ENSG00000137968	SLC44A5	-0.351858	0.00450081	0.254581	2.34671	0.594175
ENSG00000176542	USF3	-0.233041	0.0044965	0.254581	2.34713	0.594175
ENSG00000147889	CDKN2A	0.163396	0.0045024	0.254581	2.34656	0.594175
ENSG00000089685	BIRC5	0.157232	0.00449157	0.254581	2.3476	0.594175
ENSG00000183935	HTR7P1	-0.36206	0.00451335	0.254963	2.3455	0.593524
ENSG00000287973	None	-4.33474	0.00452497	0.255381	2.34438	0.592812
ENSG00000236484	RRM2P2	2.57908	0.00453749	0.25585	2.34318	0.592015
ENSG00000286758	None	-4.22855	0.00455608	0.255946	2.34141	0.591851
ENSG00000198064	NPIPB13	-4.22855	0.00455608	0.255946	2.34141	0.591851
ENSG00000173480	ZNF417	-0.247451	0.00455245	0.255946	2.34175	0.591851
ENSG00000137166	FOXP4	0.14832	0.00455342	0.255946	2.34166	0.591851
ENSG00000273387	None	-4.20204	0.0045797	0.256428	2.33916	0.591035
ENSG00000228451	SDAD1P1	-0.362727	0.00458525	0.256428	2.33864	0.591035
ENSG00000177051	FBXO46	0.273381	0.0045776	0.256428	2.33936	0.591035
ENSG00000144674	GOLGA4	-0.191975	0.00458579	0.256428	2.33859	0.591035
ENSG00000011009	LYPLA2	0.170469	0.00457701	0.256428	2.33942	0.591035
ENSG00000101421	CHMP4B	0.151934	0.00462223	0.258228	2.33515	0.587997
ENSG00000175315	CST6	-0.862258	0.00463425	0.258661	2.33402	0.587269
ENSG00000169255	B3GALNT1	-0.209313	0.00465814	0.259589	2.33179	0.585714
ENSG00000134690	CDCA8	0.163479	0.00465943	0.259589	2.33167	0.585714
ENSG00000186480	INSIG1	-0.162632	0.00466532	0.259678	2.33112	0.585564
ENSG00000007080	CCDC124	0.199352	0.00473332	0.263222	2.32483	0.579677
ENSG00000177842	ZNF620	-0.200088	0.00474639	0.263707	2.32364	0.578878
ENSG00000251867	None	-0.494506	0.00476093	0.264273	2.32231	0.577947
ENSG00000099341	PSMD8	0.151975	0.00478349	0.265282	2.32026	0.576291
ENSG00000273820	USP27X	-0.202939	0.00479341	0.26559	2.31936	0.575789
ENSG00000226087	None	-0.821309	0.00483159	0.267238	2.31591	0.573102
ENSG00000175455	CCDC14	-0.176482	0.00483197	0.267238	2.31588	0.573102
ENSG00000114859	CLCN2	-0.445299	0.00485609	0.268327	2.31371	0.571335
ENSG00000159063	ALG8	0.183552	0.00488238	0.269535	2.31137	0.569385
ENSG00000142731	PLK4	-0.194125	0.00488799	0.269599	2.31087	0.569281
ENSG00000136535	TBR1	-0.702173	0.00496055	0.273196	2.30447	0.563526
ENSG00000155903	RASA2	-0.274516	0.0049622	0.273196	2.30433	0.563526
ENSG00000132182	NUP210	0.145914	0.00496673	0.273197	2.30393	0.563524
ENSG00000196152	ZNF79	-0.276734	0.00497861	0.273602	2.30289	0.56288
ENSG00000123552	USP45	-0.231875	0.00498552	0.273734	2.30229	0.562671
ENSG00000115758	ODC1	-0.145215	0.00499904	0.274228	2.30111	0.561888
ENSG00000090273	NUDC	0.151329	0.00501777	0.275007	2.29949	0.560656
ENSG00000179933	C14orf119	0.193258	0.00504042	0.276	2.29753	0.559092
ENSG00000135312	HTR1B	-0.654757	0.00505638	0.276345	2.29616	0.558549
ENSG00000127914	AKAP9	-0.219678	0.00506039	0.276345	2.29582	0.558549
ENSG00000100814	CCNB1IP1	-0.208892	0.00505386	0.276345	2.29638	0.558549
ENSG00000137880	GCHFR	0.272554	0.00507147	0.276701	2.29487	0.55799
ENSG00000206573	THUMPD3-AS1	-0.226792	0.00509013	0.277469	2.29327	0.556785
ENSG00000179073	TAAR3P	-4.20775	0.00509821	0.277623	2.29258	0.556544
ENSG00000218823	PAPOLB	-0.981415	0.00510211	0.277623	2.29225	0.556544
ENSG00000265678	None	-1.8698	0.0051127	0.27795	2.29135	0.556033
ENSG00000167632	TRAPPC9	0.156238	0.00512397	0.278314	2.29039	0.555466
ENSG00000089248	ERP29	0.145479	0.00514796	0.279366	2.28837	0.553826
ENSG00000073050	XRCC1	0.192185	0.00516796	0.279551	2.28668	0.553539
ENSG00000112763	BTN2A1	-0.185079	0.00516132	0.279551	2.28724	0.553539
ENSG00000153406	NMRAL1	0.17445	0.00516978	0.279551	2.28653	0.553539
ENSG00000100591	AHSA1	0.155463	0.00515941	0.279551	2.2874	0.553539
ENSG00000023330	ALAS1	-0.160242	0.00521594	0.281795	2.28267	0.550066
ENSG00000188763	FZD9	-0.341222	0.00522278	0.281914	2.2821	0.549883
ENSG00000106244	PDAP1	0.150565	0.00524085	0.282638	2.2806	0.548769
ENSG00000175305	CCNE2	-0.176804	0.00525562	0.283183	2.27938	0.547933
ENSG00000232977	LINC00327	1.58802	0.00526973	0.283691	2.27821	0.547155
ENSG00000100284	TOM1	0.190148	0.00527582	0.283767	2.27771	0.547038
ENSG00000121741	ZMYM2	-0.150133	0.00528354	0.283931	2.27708	0.546788
ENSG00000267924	None	1.74003	0.00531009	0.285089	2.2749	0.545019
ENSG00000162669	HFM1	-0.812303	0.0053145	0.285089	2.27454	0.545019
ENSG00000278156	TSC22D1-AS1	-0.780921	0.00533242	0.285798	2.27308	0.543941
ENSG00000246705	H2AJ	0.197882	0.0053445	0.286193	2.27209	0.543341
ENSG00000197020	ZNF100	-0.237248	0.0053599	0.286764	2.27084	0.542475
ENSG00000151552	QDPR	0.161309	0.00537972	0.287388	2.26924	0.541531
ENSG00000167861	HID1	0.153688	0.00538103	0.287388	2.26913	0.541531
ENSG00000034510	TMSB10	0.143729	0.0053862	0.287411	2.26872	0.541497
ENSG00000232486	DEPDC1P2	-1.7507	0.00540181	0.287485	2.26746	0.541384
ENSG00000075275	CELSR1	-0.267244	0.00539782	0.287485	2.26778	0.541384
ENSG00000147650	LRP12	-0.178271	0.00540014	0.287485	2.26759	0.541384
ENSG00000155890	TRIM42	0.986128	0.00542692	0.288569	2.26545	0.539751
ENSG00000175756	AURKAIP1	0.178917	0.00545253	0.289676	2.2634	0.538087
ENSG00000133315	MACROD1	0.230562	0.00545879	0.289755	2.2629	0.537969
ENSG00000218014	KRT19P1	-4.18135	0.00550094	0.291737	2.25956	0.535008
ENSG00000276248	None	-0.784131	0.00551165	0.29184	2.25872	0.534855
ENSG00000125995	ROMO1	0.174813	0.00551562	0.29184	2.25841	0.534855
ENSG00000198815	FOXJ3	-0.170798	0.0055173	0.29184	2.25827	0.534855
ENSG00000230280	HNRNPA1P59	-4.14114	0.00555081	0.29248	2.25564	0.533903
ENSG00000287905	None	-4.14114	0.00555081	0.29248	2.25564	0.533903
ENSG00000247746	USP51	-0.218186	0.00556316	0.29248	2.25468	0.533903
ENSG00000100417	PMM1	0.191205	0.00555941	0.29248	2.25497	0.533903
ENSG00000103549	RNF40	0.157463	0.00554881	0.29248	2.2558	0.533903
ENSG00000080200	CRYBG3	-0.157287	0.0055561	0.29248	2.25523	0.533903
ENSG00000106554	CHCHD3	0.153057	0.0055395	0.29248	2.25653	0.533903
ENSG00000053371	AKR7A2	0.163337	0.00559759	0.294036	2.252	0.5316
ENSG00000116138	DNAJC16	-0.229251	0.00563229	0.295602	2.24932	0.529292
ENSG00000065054	SLC9A3R2	0.234681	0.00564485	0.296006	2.24835	0.5287
ENSG00000125952	MAX	0.182671	0.00565246	0.296149	2.24776	0.52849
ENSG00000104537	ANXA13	0.423469	0.00566665	0.296388	2.24667	0.528139
ENSG00000105401	CDC37	0.189413	0.0056668	0.296388	2.24666	0.528139
ENSG00000099817	POLR2E	0.168717	0.00567982	0.296813	2.24567	0.527516
ENSG00000132507	EIF5A	0.144847	0.00570832	0.298046	2.24349	0.525716
ENSG00000121410	A1BG	-0.671126	0.00573902	0.299377	2.24116	0.523781
ENSG00000151164	RAD9B	-0.315645	0.00574369	0.299377	2.24081	0.523781
ENSG00000269765	None	0.710572	0.00577758	0.300885	2.23825	0.521599
ENSG00000235296	None	-2.94622	0.00583188	0.303453	2.23419	0.517909
ENSG00000167642	SPINT2	0.148549	0.00584673	0.303965	2.23309	0.517177
ENSG00000118620	ZNF430	-0.231934	0.00587031	0.304408	2.23134	0.516544
ENSG00000112110	MRPL18	0.161678	0.00586029	0.304408	2.23208	0.516544
ENSG00000078177	N4BP2	-0.151274	0.00586762	0.304408	2.23154	0.516544
ENSG00000139278	GLIPR1	0.71846	0.00588542	0.304671	2.23022	0.516169
ENSG00000095932	SMIM24	0.187712	0.00588096	0.304671	2.23055	0.516169
ENSG00000138107	ACTR1A	0.144935	0.00589134	0.304717	2.22979	0.516103
ENSG00000107581	EIF3A	-0.144314	0.0058992	0.304864	2.22921	0.515894
ENSG00000181264	TLCD5	-0.24017	0.00592066	0.305193	2.22763	0.515425
ENSG00000175550	DRAP1	0.179814	0.00591487	0.305193	2.22805	0.515425
ENSG00000172354	GNB2	0.143522	0.00591859	0.305193	2.22778	0.515425
ENSG00000184524	CEND1	0.284422	0.00593165	0.3055	2.22682	0.514989
ENSG00000272892	None	-0.961332	0.00595056	0.306003	2.22544	0.514274
ENSG00000103855	CD276	0.14872	0.00595151	0.306003	2.22537	0.514274
ENSG00000106665	CLIP2	0.158354	0.00598408	0.307417	2.223	0.512272
ENSG00000183011	NAA38	0.196587	0.005991	0.307513	2.2225	0.512137
ENSG00000239415	None	-0.371619	0.00601508	0.307607	2.22076	0.512003
ENSG00000146426	TIAM2	0.322675	0.00601672	0.307607	2.22064	0.512003
ENSG00000184185	KCNJ12	-0.21524	0.00599791	0.307607	2.222	0.512003
ENSG00000198105	ZNF248	-0.210047	0.00602326	0.307607	2.22017	0.512003
ENSG00000166228	PCBD1	0.145994	0.0060217	0.307607	2.22028	0.512003
ENSG00000135916	ITM2C	0.142482	0.00600977	0.307607	2.22114	0.512003
ENSG00000171861	MRM3	0.292836	0.00604358	0.308385	2.21871	0.510907
ENSG00000214391	TUBAP2	0.285924	0.00605753	0.308837	2.2177	0.51027
ENSG00000154359	LONRF1	-0.277509	0.00607969	0.30956	2.21612	0.509255
ENSG00000184436	THAP7	0.204293	0.00608191	0.30956	2.21596	0.509255
ENSG00000031691	CENPQ	-0.249704	0.00609183	0.309805	2.21525	0.508911
ENSG00000132003	ZSWIM4	0.421093	0.00611165	0.310553	2.21384	0.507864
ENSG00000134698	AGO4	-0.206811	0.00615116	0.311282	2.21104	0.506846
ENSG00000173065	FAM222B	0.183661	0.00615166	0.311282	2.21101	0.506846
ENSG00000151729	SLC25A4	0.161184	0.00614255	0.311282	2.21165	0.506846
ENSG00000183207	RUVBL2	0.16029	0.00613725	0.311282	2.21203	0.506846
ENSG00000142534	RPS11	0.141594	0.00614546	0.311282	2.21145	0.506846
ENSG00000125818	PSMF1	0.142586	0.00616284	0.311588	2.21022	0.506419
ENSG00000259466	NPM1P47	2.09474	0.00617708	0.311854	2.20922	0.506049
ENSG00000160062	ZBTB8A	-0.303135	0.00617837	0.311854	2.20913	0.506049
ENSG00000162510	MATN1	-0.509112	0.00622934	0.314165	2.20556	0.502843
ENSG00000179083	FAM133A	-2.1686	0.00624969	0.314535	2.20414	0.502331
ENSG00000101384	JAG1	-0.216696	0.00624193	0.314535	2.20468	0.502331
ENSG00000167548	KMT2D	-0.151988	0.00625223	0.314535	2.20397	0.502331
ENSG00000215030	RPL13P12	0.176891	0.00627056	0.315195	2.20269	0.50142
ENSG00000152484	USP12	-0.164184	0.00629104	0.315963	2.20128	0.500363
ENSG00000287700	None	-0.283472	0.00630187	0.316246	2.20053	0.499976
ENSG00000163584	RPL22L1	-0.28728	0.00633327	0.317559	2.19837	0.498176
ENSG00000235173	HGH1	0.204655	0.00634077	0.317672	2.19786	0.498021
ENSG00000266338	NBPF15	-0.287707	0.00636239	0.318264	2.19638	0.497212
ENSG00000126768	TIMM17B	0.146498	0.00636308	0.318264	2.19633	0.497212
ENSG00000176928	GCNT4	-0.442469	0.00637918	0.318544	2.19524	0.49683
ENSG00000177854	TMEM187	0.321507	0.00637785	0.318544	2.19533	0.49683
ENSG00000204347	BTBD17	0.174209	0.00638494	0.31857	2.19484	0.496795
ENSG00000255367	None	-1.25013	0.00639814	0.318704	2.19395	0.496612
ENSG00000120885	CLU	0.14033	0.00639546	0.318704	2.19413	0.496612
ENSG00000256139	None	0.690728	0.00643462	0.320258	2.19148	0.4945
ENSG00000213542	None	1.36044	0.00645368	0.320681	2.19019	0.493927
ENSG00000129071	MBD4	-0.199354	0.00645196	0.320681	2.19031	0.493927
ENSG00000261008	LINC01572	-0.509027	0.00646584	0.321022	2.18938	0.493465
ENSG00000288638	LNCDAT	2.26089	0.00648547	0.321496	2.18806	0.492825
ENSG00000273015	None	-0.184587	0.00648598	0.321496	2.18802	0.492825
ENSG00000197343	ZNF655	-0.157952	0.00649132	0.321498	2.18767	0.492822
ENSG00000153879	CEBPG	-0.155198	0.00651629	0.322471	2.186	0.491509
ENSG00000175279	CENPS	-0.396317	0.00654125	0.323443	2.18434	0.490202
ENSG00000259039	None	-1.98991	0.00656746	0.323615	2.1826	0.489972
ENSG00000173727	None	0.346669	0.00659063	0.323615	2.18107	0.489972
ENSG00000116586	LAMTOR2	0.198025	0.00658256	0.323615	2.18161	0.489972
ENSG00000157881	PANK4	0.197869	0.00659357	0.323615	2.18088	0.489972
ENSG00000198930	CSAG1	0.194523	0.00655094	0.323615	2.1837	0.489972
ENSG00000126005	MMP24OS	0.189748	0.00659807	0.323615	2.18058	0.489972
ENSG00000163382	NAXE	0.153921	0.00655886	0.323615	2.18317	0.489972
ENSG00000107372	ZFAND5	-0.146551	0.00659087	0.323615	2.18106	0.489972
ENSG00000104853	CLPTM1	0.144807	0.00656807	0.323615	2.18256	0.489972
ENSG00000140319	SRP14	0.144375	0.00659549	0.323615	2.18075	0.489972
ENSG00000021300	PLEKHB1	0.142175	0.0066064	0.323761	2.18004	0.489775
ENSG00000107957	SH3PXD2A	-0.159568	0.006625	0.324411	2.17881	0.488904
ENSG00000224750	None	-4.09255	0.00664395	0.324845	2.17757	0.488324
ENSG00000279520	None	-0.929552	0.00664919	0.324845	2.17723	0.488324
ENSG00000230202	None	0.18829	0.00664992	0.324845	2.17718	0.488324
ENSG00000083444	PLOD1	0.150107	0.00666523	0.325331	2.17618	0.487675
ENSG00000169727	GPS1	0.153269	0.00667474	0.325533	2.17557	0.487405
ENSG00000251555	None	-1.62759	0.00668786	0.325911	2.17471	0.486901
ENSG00000171792	RHNO1	0.164924	0.00672288	0.327355	2.17244	0.484981
ENSG00000173264	GPR137	0.194105	0.00673399	0.327633	2.17173	0.484613
ENSG00000163083	INHBB	-0.349794	0.00676104	0.328475	2.16999	0.483497
ENSG00000160972	PPP1R16A	0.23645	0.00676214	0.328475	2.16992	0.483497
ENSG00000119714	GPR68	-0.495513	0.00678277	0.328951	2.16859	0.482869
ENSG00000025772	TOMM34	0.151865	0.00678182	0.328951	2.16865	0.482869
ENSG00000121900	TMEM54	0.192308	0.00679692	0.329374	2.16769	0.482311
ENSG00000236991	EDRF1-AS1	-2.43172	0.00687522	0.33117	2.16271	0.479949
ENSG00000269952	None	1.61947	0.00685437	0.33117	2.16403	0.479949
ENSG00000004838	ZMYND10	0.417255	0.00687893	0.33117	2.16248	0.479949
ENSG00000259330	INAFM2	-0.200201	0.00688312	0.33117	2.16221	0.479949
ENSG00000152443	ZNF776	-0.188753	0.00685208	0.33117	2.16418	0.479949
ENSG00000185950	IRS2	0.178314	0.00684672	0.33117	2.16452	0.479949
ENSG00000114115	RBP1	0.17584	0.00686433	0.33117	2.1634	0.479949
ENSG00000172731	LRRC20	0.149773	0.00687987	0.33117	2.16242	0.479949
ENSG00000083845	RPS5	0.141749	0.00685662	0.33117	2.16389	0.479949
ENSG00000233264	None	4.00326	0.00689639	0.331283	2.16138	0.479801
ENSG00000234715	SLC26A5-AS1	4.00326	0.00689639	0.331283	2.16138	0.479801
ENSG00000182511	FES	-2.88178	0.00693632	0.332938	2.15887	0.477637
ENSG00000260443	None	1.8171	0.00694859	0.333	2.1581	0.477556
ENSG00000167363	FN3K	0.240054	0.00694505	0.333	2.15832	0.477556
ENSG00000117600	PLPPR4	-0.341292	0.00695801	0.33313	2.15751	0.477386
ENSG00000172663	TMEM134	0.261694	0.00696229	0.33313	2.15725	0.477386
ENSG00000126934	MAP2K2	0.182966	0.00697427	0.33344	2.1565	0.476982
ENSG00000272994	C2orf49-DT	-0.359232	0.00698778	0.333455	2.15566	0.476963
ENSG00000181826	RELL1	-0.190913	0.00699106	0.333455	2.15546	0.476963
ENSG00000149311	ATM	-0.155079	0.00698999	0.333455	2.15552	0.476963
ENSG00000168646	AXIN2	-0.290554	0.00699949	0.333595	2.15493	0.476781
ENSG00000164850	GPER1	0.258508	0.00703791	0.335163	2.15256	0.474744
ENSG00000276805	None	-0.359567	0.00707934	0.335676	2.15001	0.47408
ENSG00000073067	CYP2W1	0.346922	0.00706535	0.335676	2.15087	0.47408
ENSG00000260000	None	-0.242797	0.00708189	0.335676	2.14985	0.47408
ENSG00000185019	UBOX5	0.199412	0.00705561	0.335676	2.15147	0.47408
ENSG00000114631	PODXL2	0.144214	0.00708032	0.335676	2.14995	0.47408
ENSG00000204463	BAG6	0.141725	0.00707454	0.335676	2.1503	0.47408
ENSG00000123989	CHPF	0.163197	0.00709392	0.335984	2.14911	0.473682
ENSG00000176142	TMEM39A	-0.252882	0.00712163	0.337033	2.14742	0.472328
ENSG00000197457	STMN3	0.143518	0.00714185	0.337726	2.14619	0.471435
ENSG00000286394	None	3.97111	0.00720478	0.33837	2.14238	0.470608
ENSG00000273129	PACERR	-1.57418	0.00718292	0.33837	2.1437	0.470608
ENSG00000161912	ADCY10P1	-1.28349	0.00718157	0.33837	2.14378	0.470608
ENSG00000183604	SMG1P5	-1.27276	0.00718376	0.33837	2.14365	0.470608
ENSG00000104312	RIPK2	-0.471197	0.00720304	0.33837	2.14248	0.470608
ENSG00000198816	ZNF358	0.273888	0.00717703	0.33837	2.14405	0.470608
ENSG00000140299	BNIP2	-0.247588	0.00719361	0.33837	2.14305	0.470608
ENSG00000111665	CDCA3	0.198657	0.00717183	0.33837	2.14437	0.470608
ENSG00000142039	CCDC97	0.170136	0.00721123	0.33837	2.14199	0.470608
ENSG00000128872	TMOD2	-0.158392	0.00720792	0.33837	2.14219	0.470608
ENSG00000267106	ZNF561-AS1	0.326931	0.00723199	0.339082	2.14074	0.469696
ENSG00000167476	JSRP1	0.26945	0.00724871	0.339342	2.13974	0.469363
ENSG00000142528	ZNF473	-0.172645	0.00724731	0.339342	2.13982	0.469363
ENSG00000276633	None	-1.16884	0.00725659	0.339448	2.13927	0.469227
ENSG00000287284	None	3.98538	0.00728382	0.339575	2.13764	0.469064
ENSG00000136929	HEMGN	3.98538	0.00728382	0.339575	2.13764	0.469064
ENSG00000250041	None	3.98538	0.00728382	0.339575	2.13764	0.469064
ENSG00000158887	MPZ	0.493322	0.00728729	0.339575	2.13743	0.469064
ENSG00000144834	TAGLN3	-0.209911	0.00726937	0.339575	2.1385	0.469064
ENSG00000187513	GJA4	-4.09832	0.00731309	0.339923	2.1359	0.468619
ENSG00000262484	CCER2	-4.09832	0.00731309	0.339923	2.1359	0.468619
ENSG00000256826	ATP5MFP4	4.00221	0.00731608	0.339923	2.13572	0.468619
ENSG00000189007	ADAT2	-0.330948	0.00731717	0.339923	2.13566	0.468619
ENSG00000146021	KLHL3	-0.278816	0.00732848	0.3401	2.13499	0.468394
ENSG00000085872	CHERP	0.169169	0.00733218	0.3401	2.13477	0.468394
ENSG00000196756	SNHG17	-0.308448	0.00734808	0.340577	2.13383	0.467785
ENSG00000175445	LPL	2.90965	0.0073558	0.340675	2.13337	0.46766
ENSG00000106397	PLOD3	0.153328	0.00736625	0.340899	2.13275	0.467375
ENSG00000170881	RNF139	-0.162731	0.00737918	0.340977	2.13199	0.467275
ENSG00000170759	KIF5B	-0.14328	0.00737468	0.340977	2.13226	0.467275
ENSG00000276141	WHAMMP3	-0.532407	0.00739411	0.341147	2.13111	0.467059
ENSG00000114491	UMPS	-0.165515	0.00738894	0.341147	2.13142	0.467059
ENSG00000266369	None	-2.88055	0.00741303	0.34176	2.13	0.466279
ENSG00000227128	LBX1-AS1	-2.48754	0.00746064	0.343173	2.12722	0.464487
ENSG00000138802	SEC24B	-0.165823	0.00746033	0.343173	2.12724	0.464487
ENSG00000111775	COX6A1	0.146831	0.00745742	0.343173	2.12741	0.464487
ENSG00000170412	GPRC5C	-0.169697	0.0074738	0.343517	2.12646	0.464051
ENSG00000095321	CRAT	0.168429	0.0075227	0.345503	2.12363	0.461548
ENSG00000244124	ATP1B3-AS1	-1.61651	0.00753781	0.345674	2.12275	0.461333
ENSG00000273329	None	-0.293125	0.0075332	0.345674	2.12302	0.461333
ENSG00000106608	URGCP	0.191367	0.00755586	0.34624	2.12172	0.460623
ENSG00000140323	DISP2	0.167665	0.00756536	0.346413	2.12117	0.460405
ENSG00000267344	None	-4.08029	0.00760194	0.34693	2.11908	0.459759
ENSG00000205085	FAM71F2	-4.05098	0.00760522	0.34693	2.11889	0.459759
ENSG00000109758	HGFAC	-1.42291	0.00760003	0.34693	2.11918	0.459759
ENSG00000187479	C11orf96	1.28488	0.00759224	0.34693	2.11963	0.459759
ENSG00000112144	CILK1	-0.199301	0.00759892	0.34693	2.11925	0.459759
ENSG00000225670	CADM3-AS1	-0.484766	0.00763492	0.347761	2.1172	0.458719
ENSG00000003989	SLC7A2	-0.138225	0.00763133	0.347761	2.1174	0.458719
ENSG00000156030	MIDEAS	-0.189399	0.00767069	0.349128	2.11517	0.457015
ENSG00000148344	PTGES	1.19227	0.00769635	0.34984	2.11371	0.456131
ENSG00000180389	ATP5F1EP2	0.416208	0.00769785	0.34984	2.11363	0.456131
ENSG00000070413	DGCR2	0.144926	0.00771232	0.350235	2.11281	0.45564
ENSG00000104093	DMXL2	-0.143794	0.00773628	0.35106	2.11147	0.454618
ENSG00000229719	MIR194-2HG	0.749184	0.00775303	0.351557	2.11053	0.454004
ENSG00000232320	MXRA7P1	0.315676	0.00775948	0.351587	2.11017	0.453967
ENSG00000111058	ACSS3	-0.387843	0.0077781	0.352168	2.10913	0.45325
ENSG00000218175	None	0.225476	0.00781421	0.353539	2.10712	0.451563
ENSG00000083097	DOP1A	-0.175091	0.00782018	0.353545	2.10678	0.451555
ENSG00000114779	ABHD14B	0.163801	0.00785259	0.354747	2.10499	0.450082
ENSG00000175213	ZNF408	0.276566	0.00787138	0.355331	2.10395	0.449367
ENSG00000144285	SCN1A	-4.03069	0.00790963	0.355734	2.10184	0.448875
ENSG00000211448	DIO2	-4.03069	0.00790963	0.355734	2.10184	0.448875
ENSG00000206932	RNU6-4P	3.92596	0.00790936	0.355734	2.10186	0.448875
ENSG00000253897	None	3.92596	0.00790936	0.355734	2.10186	0.448875
ENSG00000128285	MCHR1	3.92596	0.00790936	0.355734	2.10186	0.448875
ENSG00000261499	None	-4.01615	0.00791837	0.355863	2.10136	0.448717
ENSG00000182117	NOP10	0.160091	0.00792923	0.356088	2.10077	0.448443
ENSG00000272414	FAM47E-STBD1	-2.39026	0.00794892	0.356708	2.09969	0.447687
ENSG00000273312	None	-0.929026	0.00796902	0.357305	2.0986	0.446961
ENSG00000008056	SYN1	0.160856	0.00797401	0.357305	2.09832	0.446961
ENSG00000174021	GNG5	0.310789	0.0079955	0.358003	2.09715	0.446113
ENSG00000256594	None	-0.733575	0.00800785	0.358292	2.09648	0.445763
ENSG00000131797	CLUHP3	-0.288501	0.00803635	0.359038	2.09494	0.44486
ENSG00000184863	RBM33	-0.168824	0.00803285	0.359038	2.09513	0.44486
ENSG00000184517	ZFP1	-0.175713	0.00805063	0.359411	2.09417	0.444408
ENSG00000090238	YPEL3	0.231139	0.00810755	0.361686	2.09111	0.441668
ENSG00000198625	MDM4	-0.223662	0.00812714	0.362168	2.09006	0.44109
ENSG00000158042	MRPL17	0.171089	0.00813028	0.362168	2.08989	0.44109
ENSG00000135624	CCT7	0.137862	0.00820881	0.365397	2.08572	0.437234
ENSG00000271551	None	-0.754952	0.00823472	0.366282	2.08435	0.436185
ENSG00000234028	EIF2AK3-DT	-0.265493	0.00824516	0.366478	2.0838	0.435953
ENSG00000223873	SAP18P2	-0.394168	0.00827015	0.367107	2.08249	0.435207
ENSG00000160563	MED27	0.168557	0.00827537	0.367107	2.08221	0.435207
ENSG00000108523	RNF167	0.15365	0.00827747	0.367107	2.0821	0.435207
ENSG00000260296	None	-0.626927	0.00828838	0.367322	2.08153	0.434953
ENSG00000170819	BFSP2	3.90201	0.00830923	0.367709	2.08044	0.434495
ENSG00000260589	STAM-DT	-0.623421	0.00830348	0.367709	2.08074	0.434495
ENSG00000197847	SLC22A20P	2.87046	0.00833626	0.3681	2.07903	0.434034
ENSG00000173175	ADCY5	0.614258	0.00832574	0.3681	2.07958	0.434034
ENSG00000102317	RBM3	-0.143042	0.00833043	0.3681	2.07933	0.434034
ENSG00000135363	LMO2	-0.256157	0.00835411	0.368352	2.0781	0.433737
ENSG00000141738	GRB7	-0.21934	0.00834821	0.368352	2.07841	0.433737
ENSG00000225783	MIAT	-0.61191	0.00837353	0.368906	2.07709	0.433084
ENSG00000188486	H2AX	0.184647	0.00837885	0.368906	2.07682	0.433084
ENSG00000231711	LINC00899	-1.44481	0.00840912	0.369397	2.07525	0.432507
ENSG00000159450	TCHH	-0.798958	0.00840718	0.369397	2.07535	0.432507
ENSG00000080947	CROCCP3	-0.541861	0.0083965	0.369397	2.0759	0.432507
ENSG00000153707	PTPRD	-0.205425	0.00841434	0.369397	2.07498	0.432507
ENSG00000196437	ZNF569	-0.275346	0.0084285	0.369751	2.07425	0.432091
ENSG00000284642	None	-1.51135	0.00843831	0.369914	2.07374	0.431899
ENSG00000163046	ANKRD30BL	-3.99304	0.00854253	0.37068	2.06841	0.431001
ENSG00000114455	HHLA2	-3.99304	0.00854253	0.37068	2.06841	0.431001
ENSG00000243979	None	-3.99304	0.00854253	0.37068	2.06841	0.431001
ENSG00000217239	None	3.93167	0.00852881	0.37068	2.06911	0.431001
ENSG00000049089	COL9A2	0.205167	0.00854744	0.37068	2.06816	0.431001
ENSG00000108854	SMURF2	-0.199624	0.00848345	0.37068	2.07143	0.431001
ENSG00000173457	PPP1R14B	0.197272	0.00850164	0.37068	2.0705	0.431001
ENSG00000124201	ZNFX1	-0.174369	0.00849506	0.37068	2.07083	0.431001
ENSG00000168564	CDKN2AIP	-0.171217	0.00847421	0.37068	2.0719	0.431001
ENSG00000213672	NCKIPSD	0.166193	0.00852461	0.37068	2.06933	0.431001
ENSG00000169692	AGPAT2	0.163968	0.00854463	0.37068	2.06831	0.431001
ENSG00000130725	UBE2M	0.157911	0.0085196	0.37068	2.06958	0.431001
ENSG00000164611	PTTG1	0.152524	0.00846416	0.37068	2.07242	0.431001
ENSG00000172531	PPP1CA	0.140514	0.00846921	0.37068	2.07216	0.431001
ENSG00000004059	ARF5	0.138962	0.0085184	0.37068	2.06964	0.431001
ENSG00000182057	OGFRP1	0.254252	0.00859403	0.372435	2.0658	0.42895
ENSG00000288548	None	1.59569	0.00862355	0.373216	2.06431	0.428039
ENSG00000103489	XYLT1	-0.625855	0.00862794	0.373216	2.06409	0.428039
ENSG00000112419	PHACTR2	-0.141876	0.00863052	0.373216	2.06396	0.428039
ENSG00000255329	H2AZP4	1.35287	0.00863687	0.373225	2.06364	0.428029
ENSG00000279865	None	-0.488082	0.00864421	0.373276	2.06327	0.42797
ENSG00000100068	LRP5L	-0.512865	0.0086513	0.373317	2.06292	0.427923
ENSG00000257135	ODC1-DT	-0.402409	0.00868589	0.374518	2.06119	0.426527
ENSG00000186439	TRDN	-0.376591	0.00869192	0.374518	2.06088	0.426527
ENSG00000158528	PPP1R9A	-0.166014	0.00869766	0.374518	2.0606	0.426527
ENSG00000251235	SNRPCP2	0.453275	0.00873285	0.375767	2.05884	0.425082
ENSG00000260236	PTPN23-DT	-0.409361	0.00875241	0.376341	2.05787	0.424418
ENSG00000226479	TMEM185B	-0.1726	0.0087651	0.37662	2.05724	0.424097
ENSG00000288046	None	-1.93088	0.0087769	0.376748	2.05666	0.42395
ENSG00000164045	CDC25A	-0.164573	0.00878049	0.376748	2.05648	0.42395
ENSG00000272277	None	0.563282	0.00879603	0.377148	2.05571	0.423488
ENSG00000232380	ZDHHC20P4	0.847263	0.00883143	0.377838	2.05397	0.422695
ENSG00000125656	CLPP	0.253314	0.00883703	0.377838	2.05369	0.422695
ENSG00000104852	SNRNP70	0.153722	0.00881852	0.377838	2.0546	0.422695
ENSG00000197956	S100A6	0.141984	0.0088357	0.377838	2.05376	0.422695
ENSG00000204131	NHSL2	-0.301997	0.00887059	0.379005	2.05205	0.421355
ENSG00000186026	ZNF284	-0.403667	0.00888988	0.379295	2.0511	0.421023
ENSG00000198182	ZNF607	-0.256181	0.00888544	0.379295	2.05132	0.421023
ENSG00000118263	KLF7	-0.43709	0.0088972	0.379341	2.05075	0.42097
ENSG00000143196	DPT	-3.96955	0.00899442	0.382679	2.04603	0.417165
ENSG00000196620	UGT2B15	-3.96955	0.00899442	0.382679	2.04603	0.417165
ENSG00000226107	RPL36AP54	-3.96955	0.00899442	0.382679	2.04603	0.417165
ENSG00000215417	MIR17HG	-0.66998	0.00903518	0.383672	2.04406	0.41604
ENSG00000188295	ZNF669	-0.294993	0.00903324	0.383672	2.04416	0.41604
ENSG00000097021	ACOT7	0.179226	0.00903673	0.383672	2.04399	0.41604
ENSG00000204219	TCEA3	1.00437	0.00904511	0.38376	2.04359	0.415941
ENSG00000071051	NCK2	0.177784	0.00905508	0.383914	2.04311	0.415766
ENSG00000128274	A4GALT	0.332574	0.0090868	0.384721	2.04159	0.414854
ENSG00000074370	ATP2A3	0.134071	0.00908389	0.384721	2.04173	0.414854
ENSG00000125458	NT5C	0.246998	0.00910695	0.385037	2.04063	0.414498
ENSG00000090581	GNPTG	0.185055	0.00910534	0.385037	2.0407	0.414498
ENSG00000210144	MT-TY	0.27009	0.00912186	0.38507	2.03992	0.41446
ENSG00000050327	ARHGEF5	0.221929	0.00912678	0.38507	2.03968	0.41446
ENSG00000129103	SUMF2	0.142028	0.00911887	0.38507	2.04006	0.41446
ENSG00000142507	PSMB6	0.147785	0.00923459	0.389348	2.03458	0.409662
ENSG00000075131	TIPIN	-0.210269	0.00925709	0.389485	2.03353	0.40951
ENSG00000161981	SNRNP25	0.188352	0.00925161	0.389485	2.03378	0.40951
ENSG00000120137	PANK3	-0.138612	0.00924937	0.389485	2.03389	0.40951
ENSG00000280049	None	-3.97985	0.00929873	0.389678	2.03158	0.409294
ENSG00000286640	None	-3.95057	0.00933063	0.389678	2.03009	0.409294
ENSG00000275367	None	-3.95057	0.00933063	0.389678	2.03009	0.409294
ENSG00000261126	RBFADN	-3.95057	0.00933063	0.389678	2.03009	0.409294
ENSG00000277112	ANKRD20A21P	-1.25145	0.00929459	0.389678	2.03177	0.409294
ENSG00000166897	ELFN2	0.313012	0.00933235	0.389678	2.03001	0.409294
ENSG00000140464	PML	0.220322	0.00928511	0.389678	2.03221	0.409294
ENSG00000135414	GDF11	-0.167107	0.0092683	0.389678	2.033	0.409294
ENSG00000156671	SAMD8	-0.166476	0.00930808	0.389678	2.03114	0.409294
ENSG00000149503	INCENP	0.154942	0.00932471	0.389678	2.03036	0.409294
ENSG00000211459	MT-RNR1	0.143145	0.00929756	0.389678	2.03163	0.409294
ENSG00000114737	CISH	-0.276592	0.00935592	0.390394	2.02891	0.408497
ENSG00000170949	ZNF160	-0.25169	0.00940778	0.392288	2.02651	0.406395
ENSG00000169084	DHRSX	0.18806	0.00947251	0.394716	2.02353	0.403715
ENSG00000240373	SEC62-AS1	-2.8132	0.00950486	0.395792	2.02205	0.402533
ENSG00000237950	LINC02918	-1.43244	0.00957478	0.397885	2.01887	0.400243
ENSG00000171421	MRPL36	0.230736	0.00957149	0.397885	2.01902	0.400243
ENSG00000162734	PEA15	0.151581	0.0095625	0.397885	2.01943	0.400243
ENSG00000137496	IL18BP	-0.357774	0.00959397	0.398409	2.018	0.399671
ENSG00000100288	CHKB	0.832381	0.00960831	0.398732	2.01735	0.399319
ENSG00000232618	HIVEP2-DT	-1.17876	0.00962426	0.399121	2.01663	0.398896
ENSG00000267534	S1PR2	-0.250653	0.00963903	0.399187	2.01597	0.398823
ENSG00000101997	CCDC22	0.175445	0.00963801	0.399187	2.01601	0.398823
ENSG00000168000	BSCL2	0.202707	0.00966749	0.399936	2.01469	0.398009
ENSG00000169020	ATP5ME	0.164352	0.00967029	0.399936	2.01456	0.398009
ENSG00000272369	None	2.40333	0.00970772	0.401201	2.01288	0.396638
ENSG00000170381	SEMA3E	1.84266	0.00973393	0.401201	2.01171	0.396638
ENSG00000264569	DCXR-DT	0.412999	0.00972749	0.401201	2.012	0.396638
ENSG00000117122	MFAP2	0.16754	0.00971969	0.401201	2.01235	0.396638
ENSG00000176095	IP6K1	0.150456	0.00972923	0.401201	2.01192	0.396638
ENSG00000134253	TRIM45	-0.280128	0.00981224	0.40388	2.00823	0.393748
ENSG00000151176	PLBD2	0.14344	0.00981031	0.40388	2.00832	0.393748
ENSG00000142945	KIF2C	0.189414	0.00983701	0.404625	2.00714	0.392948
ENSG00000286481	None	3.85814	0.00990115	0.405613	2.00431	0.391888
ENSG00000213730	POLD2P1	3.85814	0.00990115	0.405613	2.00431	0.391888
ENSG00000231244	PSMC1P3	3.85814	0.00990115	0.405613	2.00431	0.391888
ENSG00000214013	GANC	-0.348168	0.00988746	0.405613	2.00492	0.391888
ENSG00000135541	AHI1	-0.157916	0.00988983	0.405613	2.00481	0.391888
ENSG00000074800	ENO1	0.132901	0.00990084	0.405613	2.00433	0.391888
ENSG00000261609	GAN	-0.202928	0.00992876	0.40647	2.0031	0.390972
ENSG00000254016	ALG1L10P	-3.96051	0.00995307	0.407015	2.00204	0.390389
ENSG00000182389	CACNB4	-0.525213	0.00995551	0.407015	2.00194	0.390389
ENSG00000198680	TUSC1	1.62282	0.00996446	0.407107	2.00155	0.390292
ENSG00000286271	None	3.88888	0.00999884	0.407974	2.00005	0.389368
ENSG00000005486	RHBDD2	0.137567	0.00999913	0.407974	2.00004	0.389368
ENSG00000163673	DCLK3	-0.376768	0.0100209	0.408588	1.99909	0.388714
ENSG00000275120	None	-1.15816	0.0100319	0.408762	1.99862	0.38853
ENSG00000237943	PRKCQ-AS1	-0.294815	0.0100605	0.409651	1.99738	0.387585
ENSG00000100324	TAB1	0.161219	0.010103	0.411106	1.99555	0.386046
ENSG00000149809	TM7SF2	0.164451	0.0101207	0.411552	1.99479	0.385575
ENSG00000267119	RPL10P15	0.650499	0.0101288	0.411606	1.99444	0.385519
ENSG00000274400	None	-2.79878	0.0101545	0.412097	1.99334	0.385001
ENSG00000224287	MSL3P1	-1.07389	0.0101534	0.412097	1.99339	0.385001
ENSG00000223901	None	-1.64243	0.0101636	0.41219	1.99295	0.384902
ENSG00000244040	IL12A-AS1	-0.508201	0.0101941	0.413151	1.99165	0.383891
ENSG00000172428	COPS9	0.192792	0.0102113	0.413569	1.99092	0.383452
ENSG00000179526	SHARPIN	0.198705	0.0102545	0.414668	1.98909	0.3823
ENSG00000176014	TUBB6	0.185366	0.0102589	0.414668	1.9889	0.3823
ENSG00000118271	TTR	0.131281	0.0102464	0.414668	1.98943	0.3823
ENSG00000125788	DEFB126	0.533774	0.0102698	0.414789	1.98844	0.382172
ENSG00000061987	MON2	-0.154697	0.0102756	0.414789	1.98819	0.382172
ENSG00000162511	LAPTM5	0.3944	0.0102833	0.414826	1.98787	0.382134
ENSG00000005007	UPF1	0.138032	0.0103031	0.415347	1.98703	0.381588
ENSG00000094804	CDC6	-0.153319	0.0103189	0.415432	1.98637	0.3815
ENSG00000221983	UBA52	0.135684	0.0103177	0.415432	1.98642	0.3815
ENSG00000261308	FIGNL2	-0.633512	0.0103624	0.416805	1.98454	0.380067
ENSG00000174775	HRAS	0.177943	0.0103667	0.416805	1.98436	0.380067
ENSG00000242593	None	-3.92225	0.0103885	0.417404	1.98345	0.379444
ENSG00000189149	CRYM-AS1	-1.4113	0.0104139	0.418146	1.98239	0.378672
ENSG00000259151	CAP2P1	2.41199	0.010428	0.418261	1.9818	0.378552
ENSG00000166816	LDHD	1.48897	0.0104305	0.418261	1.98169	0.378552
ENSG00000197249	SERPINA1	0.191036	0.0104626	0.41844	1.98036	0.378367
ENSG00000100201	DDX17	-0.134246	0.0104479	0.41844	1.98097	0.378367
ENSG00000130402	ACTN4	0.133818	0.0104566	0.41844	1.98061	0.378367
ENSG00000101444	AHCY	0.132864	0.0104503	0.41844	1.98087	0.378367
ENSG00000167543	TP53I13	0.168865	0.0104888	0.419211	1.97928	0.377567
ENSG00000132589	FLOT2	0.143377	0.0104969	0.419259	1.97894	0.377517
ENSG00000198046	ZNF667	-0.43506	0.010524	0.420069	1.97782	0.37668
ENSG00000196371	FUT4	-0.222703	0.0105563	0.42108	1.97649	0.375635
ENSG00000270890	None	-1.75505	0.0105816	0.421811	1.97545	0.374882
ENSG00000215252	GOLGA8B	-0.509922	0.0106239	0.423218	1.97372	0.373436
ENSG00000146858	ZC3HAV1L	-0.236336	0.0106525	0.424078	1.97255	0.372554
ENSG00000099338	CATSPERG	0.549548	0.0106673	0.424391	1.97195	0.372234
ENSG00000201555	Y_RNA	3.8123	0.0107754	0.427012	1.96757	0.36956
ENSG00000270617	URGCP-MRPS24	3.8123	0.0107754	0.427012	1.96757	0.36956
ENSG00000248099	INSL3	3.8123	0.0107754	0.427012	1.96757	0.36956
ENSG00000285667	None	-1.22325	0.0107508	0.427012	1.96856	0.36956
ENSG00000167380	ZNF226	-0.217169	0.0107743	0.427012	1.96761	0.36956
ENSG00000101294	HM13	0.136753	0.0107714	0.427012	1.96773	0.36956
ENSG00000105552	BCAT2	0.153709	0.0108113	0.428051	1.96612	0.368504
ENSG00000107643	MAPK8	-0.146513	0.0108158	0.428051	1.96594	0.368504
ENSG00000134575	ACP2	0.154048	0.0108452	0.428937	1.96476	0.367607
ENSG00000119820	YIPF4	-0.144536	0.0108561	0.429087	1.96433	0.367455
ENSG00000215105	TTC3P1	-0.221557	0.0108754	0.42957	1.96356	0.366966
ENSG00000107105	ELAVL2	-0.218493	0.0108884	0.429805	1.96304	0.366729
ENSG00000167257	RNF214	-0.203548	0.0109192	0.430742	1.96181	0.365783
ENSG00000258890	CEP95	-0.241046	0.010934	0.431043	1.96122	0.365479
ENSG00000124171	PARD6B	-0.23549	0.0109803	0.432554	1.95939	0.36396
ENSG00000110987	BCL7A	-0.21604	0.0109866	0.432554	1.95914	0.36396
ENSG00000238151	MLLT10P1	2.3688	0.0109973	0.432695	1.95871	0.363818
ENSG00000124302	CHST8	0.216165	0.0110361	0.433943	1.95718	0.362567
ENSG00000139579	NABP2	0.159043	0.0110979	0.43609	1.95476	0.360424
ENSG00000254916	None	3.90574	0.0111165	0.436537	1.95403	0.359979
ENSG00000261612	SUB1P3	0.40771	0.0111555	0.437784	1.95251	0.358741
ENSG00000280277	None	-3.89417	0.0112117	0.438289	1.95033	0.358239
ENSG00000243243	None	-3.89417	0.0112117	0.438289	1.95033	0.358239
ENSG00000259711	None	-3.89417	0.0112117	0.438289	1.95033	0.358239
ENSG00000141905	NFIC	0.235093	0.011209	0.438289	1.95043	0.358239
ENSG00000187954	CYHR1	0.17401	0.0111829	0.438289	1.95144	0.358239
ENSG00000089022	MAPKAPK5	-0.152636	0.0111857	0.438289	1.95134	0.358239
ENSG00000184208	C22orf46	-0.199762	0.0112271	0.438608	1.94973	0.357923
ENSG00000203288	TDRKH-AS1	-0.849832	0.0112812	0.439024	1.94765	0.357511
ENSG00000272631	None	-0.361987	0.0112733	0.439024	1.94795	0.357511
ENSG00000138311	ZNF365	-0.330309	0.0112756	0.439024	1.94786	0.357511
ENSG00000160326	SLC2A6	0.206708	0.0112515	0.439024	1.94879	0.357511
ENSG00000169241	SLC50A1	0.159137	0.0112725	0.439024	1.94798	0.357511
ENSG00000185825	BCAP31	0.137868	0.0112672	0.439024	1.94818	0.357511
ENSG00000177732	SOX12	0.147058	0.0113054	0.439685	1.94672	0.356859
ENSG00000205976	None	1.06439	0.0113478	0.441052	1.94509	0.35551
ENSG00000251369	ZNF550	0.251663	0.0113566	0.441113	1.94475	0.355451
ENSG00000258012	None	2.80527	0.0113753	0.441277	1.94404	0.355289
ENSG00000286084	None	-1.90291	0.0113754	0.441277	1.94403	0.355289
ENSG00000251250	None	0.809681	0.0114032	0.442071	1.94297	0.354508
ENSG00000125841	NRSN2	0.141246	0.0114112	0.442099	1.94267	0.354481
ENSG00000279494	None	1.94429	0.011432	0.442624	1.94188	0.353965
ENSG00000183828	NUDT14	0.189157	0.0114616	0.443487	1.94075	0.353119
ENSG00000181027	FKRP	0.212063	0.0114929	0.444412	1.93957	0.352214
ENSG00000164054	SHISA5	0.133626	0.0115018	0.444477	1.93923	0.352151
ENSG00000205871	RPS3AP47	0.459212	0.0115262	0.444751	1.93831	0.351883
ENSG00000197696	NMB	0.410284	0.0115309	0.444751	1.93814	0.351883
ENSG00000127334	DYRK2	-0.141359	0.0115203	0.444751	1.93854	0.351883
ENSG00000144026	ZNF514	-0.238627	0.011554	0.445357	1.93727	0.351291
ENSG00000100941	PNN	-0.143729	0.0115738	0.445837	1.93652	0.350824
ENSG00000277972	CISD3	0.209811	0.0116119	0.447021	1.9351	0.349673
ENSG00000174547	MRPL11	0.170213	0.0116242	0.44721	1.93464	0.349489
ENSG00000224546	EIF4BP3	-0.415627	0.0116535	0.448052	1.93355	0.348671
ENSG00000141510	TP53	-0.179231	0.0116723	0.44821	1.93284	0.348518
ENSG00000103540	CCP110	-0.14995	0.0116691	0.44821	1.93296	0.348518
ENSG00000196588	MRTFA	0.181045	0.0117228	0.449384	1.93097	0.347382
ENSG00000177239	MAN1B1	0.14348	0.0117251	0.449384	1.93088	0.347382
ENSG00000092096	SLC22A17	0.141855	0.0117189	0.449384	1.93111	0.347382
ENSG00000197136	PCNX3	0.152069	0.0117478	0.44997	1.93004	0.346817
ENSG00000214517	PPME1	0.146756	0.0117577	0.450065	1.92968	0.346725
ENSG00000185176	AQP12B	2.83886	0.0118014	0.450316	1.92807	0.346482
ENSG00000170549	IRX1	0.614882	0.0117772	0.450316	1.92896	0.346482
ENSG00000184378	ACTRT3	-0.334615	0.0117899	0.450316	1.92849	0.346482
ENSG00000141867	BRD4	0.144825	0.01179	0.450316	1.92848	0.346482
ENSG00000105438	KDELR1	0.133163	0.0118005	0.450316	1.9281	0.346482
ENSG00000234106	SRP14P2	1.36518	0.0118255	0.450387	1.92718	0.346414
ENSG00000065308	TRAM2	-0.185062	0.0118121	0.450387	1.92767	0.346414
ENSG00000105185	PDCD5	0.145626	0.0118234	0.450387	1.92726	0.346414
ENSG00000165688	PMPCA	0.164198	0.011859	0.451145	1.92595	0.345684
ENSG00000198720	ANKRD13B	0.150035	0.0118603	0.451145	1.9259	0.345684
ENSG00000196693	ZNF33B	-0.163593	0.0118933	0.452115	1.9247	0.344751
ENSG00000278374	U4	-3.91458	0.0119246	0.452174	1.92356	0.344694
ENSG00000201820	Y_RNA	-3.91458	0.0119246	0.452174	1.92356	0.344694
ENSG00000140691	ARMC5	0.244573	0.0119109	0.452174	1.92405	0.344694
ENSG00000132394	EEFSEC	0.202279	0.0119043	0.452174	1.9243	0.344694
ENSG00000204248	COL11A2	0.415826	0.0119338	0.452238	1.92322	0.344633
ENSG00000207703	MIR7-2	-3.86987	0.0120036	0.453686	1.92069	0.343245
ENSG00000259540	None	-3.86987	0.0120036	0.453686	1.92069	0.343245
ENSG00000167807	None	-3.86987	0.0120036	0.453686	1.92069	0.343245
ENSG00000237406	NDUFA9P1	2.77688	0.012021	0.453686	1.92006	0.343245
ENSG00000267322	SNHG22	-2.74617	0.0120501	0.453686	1.91901	0.343245
ENSG00000267169	ADGRL1-AS1	-0.900017	0.0119822	0.453686	1.92146	0.343245
ENSG00000214960	CRPPA	-0.450393	0.0120249	0.453686	1.91992	0.343245
ENSG00000069399	BCL3	-0.355397	0.0120692	0.453686	1.91832	0.343245
ENSG00000250799	PRODH2	0.222322	0.0120461	0.453686	1.91915	0.343245
ENSG00000154832	CXXC1	0.206381	0.0120422	0.453686	1.9193	0.343245
ENSG00000139354	GAS2L3	-0.139785	0.0120365	0.453686	1.9195	0.343245
ENSG00000158457	TSPAN33	0.134377	0.0120584	0.453686	1.91871	0.343245
ENSG00000090861	AARS1	0.129762	0.0120691	0.453686	1.91832	0.343245
ENSG00000170889	RPS9	0.133846	0.0121039	0.454708	1.91708	0.342267
ENSG00000196670	ZFP62	-0.169208	0.0121205	0.455052	1.91648	0.341939
ENSG00000160392	C19orf47	0.194765	0.0121449	0.45539	1.91561	0.341617
ENSG00000100815	TRIP11	-0.167875	0.0121409	0.45539	1.91575	0.341617
ENSG00000137404	NRM	0.160895	0.012152	0.45539	1.91535	0.341617
ENSG00000189212	DPY19L2P1	-0.262367	0.0121898	0.455961	1.914	0.341072
ENSG00000105329	TGFB1	0.171521	0.0121749	0.455961	1.91453	0.341072
ENSG00000167468	GPX4	0.146496	0.0121837	0.455961	1.91422	0.341072
ENSG00000235397	EPN2-AS1	3.77691	0.0122136	0.456569	1.91316	0.340494
ENSG00000100142	POLR2F	0.17194	0.0122388	0.45723	1.91226	0.339865
ENSG00000137726	FXYD6	0.145262	0.0122609	0.457771	1.91148	0.339351
ENSG00000225342	LRRK2-DT	-1.34078	0.0122994	0.458646	1.91012	0.338522
ENSG00000133265	HSPBP1	0.184066	0.0122992	0.458646	1.91012	0.338522
ENSG00000270207	None	1.53434	0.0123545	0.459854	1.90817	0.33738
ENSG00000169826	CSGALNACT2	-0.20354	0.0123524	0.459854	1.90825	0.33738
ENSG00000002834	LASP1	0.133647	0.0123413	0.459854	1.90864	0.33738
ENSG00000180574	EIF2S3B	-0.317771	0.0123918	0.460958	1.90687	0.336339
ENSG00000187783	TMEM72	-1.01949	0.0124341	0.461402	1.90538	0.335921
ENSG00000285871	None	-0.875144	0.0124282	0.461402	1.90559	0.335921
ENSG00000233220	PRDM10-DT	-0.850266	0.0124261	0.461402	1.90567	0.335921
ENSG00000185670	ZBTB3	-0.300921	0.0124159	0.461402	1.90602	0.335921
ENSG00000261578	None	-0.457311	0.0124445	0.461504	1.90502	0.335825
ENSG00000177301	KCNA2	-0.514679	0.0124768	0.46242	1.9039	0.334964
ENSG00000008710	PKD1	-0.188759	0.0125288	0.464063	1.90209	0.333423
ENSG00000280119	None	-2.04375	0.0125627	0.465033	1.90092	0.332516
ENSG00000236603	RANP1	0.200231	0.0125741	0.465171	1.90052	0.332387
ENSG00000118557	PMFBP1	-0.959789	0.012619	0.46655	1.89897	0.331102
ENSG00000117479	SLC19A2	-0.21482	0.0126302	0.466678	1.89859	0.330982
ENSG00000236519	LINC01424	-1.19872	0.0126443	0.466914	1.89811	0.330763
ENSG00000108932	SLC16A6	-0.598136	0.0126552	0.467032	1.89773	0.330653
ENSG00000009790	TRAF3IP3	-1.85602	0.0127095	0.468184	1.89587	0.329584
ENSG00000229848	None	-1.35121	0.0127077	0.468184	1.89593	0.329584
ENSG00000167272	POP5	0.196199	0.0127088	0.468184	1.89589	0.329584
ENSG00000110344	UBE4A	-0.144349	0.0127865	0.470558	1.89325	0.327386
ENSG00000166165	CKB	0.140834	0.0127895	0.470558	1.89315	0.327386
ENSG00000233476	EEF1A1P6	0.218972	0.0128086	0.470975	1.8925	0.327002
ENSG00000151012	SLC7A11	-0.231984	0.0128488	0.471869	1.89114	0.326179
ENSG00000046651	OFD1	-0.171052	0.0128422	0.471869	1.89136	0.326179
ENSG00000114120	SLC25A36	-0.150544	0.0128562	0.471869	1.89089	0.326179
ENSG00000286025	FAM246C	3.74877	0.0129133	0.472534	1.88896	0.325567
ENSG00000234274	COX7BP2	2.37092	0.0129019	0.472534	1.88935	0.325567
ENSG00000272138	LINC01607	1.45298	0.0129067	0.472534	1.88919	0.325567
ENSG00000157106	SMG1	-0.145338	0.0128906	0.472534	1.88973	0.325567
ENSG00000065978	YBX1	0.130412	0.0129026	0.472534	1.88932	0.325567
ENSG00000156427	FGF18	-0.411383	0.0129255	0.472696	1.88855	0.325418
ENSG00000216753	HMGA1P7	-2.01921	0.0129643	0.473569	1.88725	0.324617
ENSG00000234287	None	0.618012	0.012965	0.473569	1.88723	0.324617
ENSG00000154217	PITPNC1	0.243306	0.0129798	0.473825	1.88673	0.324382
ENSG00000156804	FBXO32	-0.261145	0.012998	0.474204	1.88612	0.324035
ENSG00000134057	CCNB1	0.138538	0.0130239	0.474863	1.88526	0.323432
ENSG00000165392	WRN	-0.185377	0.0130404	0.474991	1.88471	0.323315
ENSG00000154723	ATP5PF	0.13973	0.013043	0.474991	1.88462	0.323315
ENSG00000008735	MAPK8IP2	0.146148	0.0130759	0.475682	1.88353	0.322684
ENSG00000105290	APLP1	0.128031	0.0130777	0.475682	1.88347	0.322684
ENSG00000217770	FEM1AP3	-1.70226	0.0130929	0.475911	1.88296	0.322474
ENSG00000274447	None	1.44427	0.0131095	0.475911	1.88241	0.322474
ENSG00000166750	SLFN5	-0.257492	0.013124	0.475911	1.88193	0.322474
ENSG00000083812	ZNF324	-0.212721	0.0131184	0.475911	1.88212	0.322474
ENSG00000178999	AURKB	0.154877	0.0131226	0.475911	1.88198	0.322474
ENSG00000129255	MPDU1	0.143331	0.0131311	0.475911	1.8817	0.322474
ENSG00000223861	None	2.75206	0.0131562	0.475969	1.88087	0.322421
ENSG00000285748	None	2.75206	0.0131562	0.475969	1.88087	0.322421
ENSG00000155850	SLC26A2	-0.176668	0.0131554	0.475969	1.88089	0.322421
ENSG00000181788	SIAH2	0.207372	0.0131642	0.475976	1.8806	0.322415
ENSG00000107854	TNKS2	-0.139501	0.0131949	0.476799	1.87959	0.321665
ENSG00000220725	None	2.79814	0.0132369	0.478034	1.87821	0.320541
ENSG00000189369	GSPT2	-0.22306	0.0132449	0.478039	1.87795	0.320536
ENSG00000247735	KCTD13-DT	-0.312533	0.0132758	0.478869	1.87694	0.319783
ENSG00000162641	AKNAD1	-2.0098	0.0133293	0.479047	1.87519	0.319622
ENSG00000157965	SSX8P	0.493696	0.0133335	0.479047	1.87506	0.319622
ENSG00000171174	RBKS	0.408957	0.0133268	0.479047	1.87527	0.319622
ENSG00000167700	MFSD3	0.209178	0.013315	0.479047	1.87566	0.319622
ENSG00000167900	TK1	0.165978	0.013336	0.479047	1.87497	0.319622
ENSG00000100503	NIN	-0.163418	0.0132952	0.479047	1.87631	0.319622
ENSG00000188994	ZNF292	-0.145255	0.0133136	0.479047	1.8757	0.319622
ENSG00000235916	MRPS18CP7	-1.04974	0.0133765	0.479367	1.87366	0.319332
ENSG00000144591	GMPPA	0.172492	0.0133724	0.479367	1.87379	0.319332
ENSG00000096717	SIRT1	-0.154179	0.0133625	0.479367	1.87411	0.319332
ENSG00000197958	RPL12	0.132416	0.0133699	0.479367	1.87387	0.319332
ENSG00000141959	PFKL	0.139983	0.0134091	0.48025	1.8726	0.318532
ENSG00000254528	None	-0.349707	0.0134408	0.480909	1.87158	0.317937
ENSG00000065057	NTHL1	0.23135	0.0134434	0.480909	1.87149	0.317937
ENSG00000155858	LSM11	-0.191328	0.013455	0.481044	1.87111	0.317816
ENSG00000260941	LINC00622	-2.01102	0.0135186	0.481891	1.86907	0.317052
ENSG00000281133	None	-1.51894	0.0135661	0.481891	1.86754	0.317052
ENSG00000164761	TNFRSF11B	-0.646225	0.0135249	0.481891	1.86887	0.317052
ENSG00000260853	None	-0.643646	0.0135488	0.481891	1.8681	0.317052
ENSG00000171606	ZNF274	-0.251541	0.01356	0.481891	1.86774	0.317052
ENSG00000179271	GADD45GIP1	0.242116	0.0135472	0.481891	1.86815	0.317052
ENSG00000196678	ERI2	-0.185747	0.0135342	0.481891	1.86857	0.317052
ENSG00000075043	KCNQ2	0.166537	0.013531	0.481891	1.86867	0.317052
ENSG00000134882	UBAC2	0.147291	0.0135564	0.481891	1.86786	0.317052
ENSG00000130669	PAK4	0.145612	0.0135088	0.481891	1.86938	0.317052
ENSG00000184640	SEPTIN9	0.130031	0.0135381	0.481891	1.86844	0.317052
ENSG00000130985	UBA1	0.127079	0.0135768	0.481988	1.8672	0.316964
ENSG00000256771	ZNF253	-0.20237	0.0136229	0.483085	1.86573	0.315977
ENSG00000242372	EIF6	0.144451	0.0136236	0.483085	1.86571	0.315977
ENSG00000224993	RPL29P12	-3.83744	0.0136942	0.48502	1.86346	0.31424
ENSG00000264515	VSTM2B-DT	-3.83744	0.0136942	0.48502	1.86346	0.31424
ENSG00000249352	LINC02198	-3.8844	0.0137688	0.485158	1.8611	0.314117
ENSG00000241631	RN7SL316P	-3.8844	0.0137688	0.485158	1.8611	0.314117
ENSG00000288585	None	-3.85373	0.0137215	0.485158	1.8626	0.314117
ENSG00000252464	RN7SKP70	2.73376	0.013786	0.485158	1.86056	0.314117
ENSG00000276368	H2AC14	2.73376	0.013786	0.485158	1.86056	0.314117
ENSG00000275549	STPG3-AS1	-1.26659	0.0137634	0.485158	1.86127	0.314117
ENSG00000167889	MGAT5B	0.233526	0.0137618	0.485158	1.86133	0.314117
ENSG00000175221	MED16	0.194801	0.0137665	0.485158	1.86118	0.314117
ENSG00000070778	PTPN21	-0.192279	0.0137403	0.485158	1.862	0.314117
ENSG00000197879	MYO1C	0.139111	0.013719	0.485158	1.86268	0.314117
ENSG00000166482	MFAP4	0.129677	0.0137781	0.485158	1.86081	0.314117
ENSG00000276863	None	1.92145	0.013808	0.485368	1.85987	0.313929
ENSG00000148734	NPFFR1	-0.727868	0.0138041	0.485368	1.85999	0.313929
ENSG00000286352	None	-2.03862	0.0138547	0.486727	1.8584	0.312715
ENSG00000114841	DNAH1	-0.479928	0.0138664	0.486845	1.85804	0.312609
ENSG00000105357	MYH14	0.133322	0.0138741	0.486845	1.8578	0.312609
ENSG00000273568	None	-2.00336	0.0139039	0.487047	1.85686	0.312429
ENSG00000138778	CENPE	-0.184732	0.0138961	0.487047	1.85711	0.312429
ENSG00000117906	RCN2	-0.148231	0.013897	0.487047	1.85708	0.312429
ENSG00000166441	RPL27A	0.1291	0.0139124	0.487064	1.8566	0.312414
ENSG00000277702	None	-2.25245	0.0139532	0.487927	1.85533	0.311645
ENSG00000198947	DMD	-0.185495	0.01395	0.487927	1.85543	0.311645
ENSG00000188662	H1-9P	-1.70458	0.014005	0.488887	1.85372	0.310792
ENSG00000111860	CEP85L	-0.226584	0.0140064	0.488887	1.85367	0.310792
ENSG00000164631	ZNF12	-0.191635	0.0140137	0.488887	1.85345	0.310792
ENSG00000129473	BCL2L2	-0.16541	0.0140209	0.488887	1.85322	0.310792
ENSG00000158470	B4GALT5	-0.131078	0.0139986	0.488887	1.85392	0.310792
ENSG00000235958	UBOX5-AS1	-1.70606	0.0140543	0.489731	1.85219	0.310042
ENSG00000111846	GCNT2	-0.23644	0.0140613	0.489731	1.85198	0.310042
ENSG00000143793	C1orf35	0.249825	0.0140789	0.490063	1.85143	0.309748
ENSG00000205746	PKD1P4	-1.40041	0.0141103	0.490876	1.85046	0.309028
ENSG00000105771	SMG9	0.155256	0.0141297	0.490987	1.84987	0.30893
ENSG00000075413	MARK3	-0.144007	0.0141222	0.490987	1.8501	0.30893
ENSG00000173157	ADAMTS20	-0.500945	0.0141508	0.491158	1.84922	0.308779
ENSG00000183255	PTTG1IP	0.128376	0.0141446	0.491158	1.84941	0.308779
ENSG00000108469	RECQL5	0.197799	0.0141614	0.491243	1.84889	0.308704
ENSG00000169718	DUS1L	0.152877	0.014182	0.491677	1.84826	0.30832
ENSG00000151332	MBIP	-0.208169	0.0142007	0.492046	1.84769	0.307994
ENSG00000099624	ATP5F1D	0.230611	0.0142153	0.492271	1.84724	0.307796
ENSG00000215515	IFIT1P1	-3.79889	0.014245	0.492456	1.84634	0.307633
ENSG00000105711	SCN1B	-3.79889	0.014245	0.492456	1.84634	0.307633
ENSG00000286367	None	-3.79889	0.014245	0.492456	1.84634	0.307633
ENSG00000144560	VGLL4	-0.195991	0.0142539	0.492482	1.84607	0.30761
ENSG00000077092	RARB	-1.51302	0.0143386	0.494846	1.84349	0.30553
ENSG00000107679	PLEKHA1	-0.139062	0.0143311	0.494846	1.84372	0.30553
ENSG00000139540	SLC39A5	0.271239	0.0143527	0.495051	1.84307	0.30535
ENSG00000287767	None	-3.86208	0.0144077	0.495678	1.84141	0.3048
ENSG00000260891	None	-3.86208	0.0144077	0.495678	1.84141	0.3048
ENSG00000265962	GACAT2	2.71734	0.014401	0.495678	1.84161	0.3048
ENSG00000261241	LINC02128	1.10424	0.0144118	0.495678	1.84128	0.3048
ENSG00000119900	OGFRL1	-0.176824	0.0144035	0.495678	1.84153	0.3048
ENSG00000251450	RASGRF2-AS1	-2.00028	0.0144403	0.496379	1.84042	0.304186
ENSG00000104812	GYS1	0.183151	0.0144566	0.496656	1.83994	0.303945
ENSG00000120029	ARMH3	0.157721	0.0144773	0.496879	1.83931	0.303749
ENSG00000163479	SSR2	0.130102	0.0144794	0.496879	1.83925	0.303749
ENSG00000204356	NELFE	0.14255	0.0144889	0.496923	1.83896	0.303711
ENSG00000055950	MRPL43	0.17076	0.0145115	0.497416	1.83829	0.30328
ENSG00000267011	None	-1.26782	0.0145418	0.497774	1.83738	0.302968
ENSG00000272824	None	-0.749585	0.0145363	0.497774	1.83755	0.302968
ENSG00000115295	CLIP4	-0.222863	0.014548	0.497774	1.8372	0.302968
ENSG00000138658	ZGRF1	-0.220916	0.014563	0.497774	1.83675	0.302968
ENSG00000175893	ZDHHC21	-0.179756	0.0145592	0.497774	1.83686	0.302968
ENSG00000232504	ST3GAL5-AS1	-2.24081	0.0146276	0.497781	1.83483	0.302961
ENSG00000239472	RN7SL221P	1.6145	0.0146103	0.497781	1.83534	0.302961
ENSG00000279479	None	0.97273	0.014637	0.497781	1.83455	0.302961
ENSG00000189298	ZKSCAN3	-0.238407	0.0146026	0.497781	1.83557	0.302961
ENSG00000165006	UBAP1	0.16291	0.014631	0.497781	1.83473	0.302961
ENSG00000076826	CAMSAP3	0.161623	0.0146003	0.497781	1.83564	0.302961
ENSG00000163191	S100A11	0.150964	0.0145983	0.497781	1.8357	0.302961
ENSG00000162981	LRATD1	0.145604	0.0146141	0.497781	1.83523	0.302961
ENSG00000140612	SEC11A	0.132939	0.014576	0.497781	1.83636	0.302961
ENSG00000130382	MLLT1	0.17049	0.0146783	0.498907	1.83332	0.30198
ENSG00000274810	NPHP3-ACAD11	-3.7769	0.014838	0.499575	1.82863	0.301399
ENSG00000249664	None	-3.7769	0.014838	0.499575	1.82863	0.301399
ENSG00000207609	MIR491	-3.7769	0.014838	0.499575	1.82863	0.301399
ENSG00000234428	None	-3.7769	0.014838	0.499575	1.82863	0.301399
ENSG00000241838	None	-3.7769	0.014838	0.499575	1.82863	0.301399
ENSG00000261758	STAG1-DT	-0.732278	0.0148052	0.499575	1.82959	0.301399
ENSG00000260083	MIR762HG	0.667042	0.014823	0.499575	1.82906	0.301399
ENSG00000274602	PI4KAP1	-0.553779	0.0148126	0.499575	1.82937	0.301399
ENSG00000185532	PRKG1	-0.52978	0.014739	0.499575	1.83153	0.301399
ENSG00000145088	EAF2	-0.353179	0.0147999	0.499575	1.82974	0.301399
ENSG00000083457	ITGAE	0.222501	0.0147419	0.499575	1.83145	0.301399
ENSG00000137094	DNAJB5	-0.188333	0.0148076	0.499575	1.82951	0.301399
ENSG00000105705	SUGP1	0.184452	0.0147738	0.499575	1.83051	0.301399
ENSG00000186814	ZSCAN30	-0.165079	0.01477	0.499575	1.83062	0.301399
ENSG00000165449	SLC16A9	-0.162821	0.0147572	0.499575	1.83099	0.301399
ENSG00000135164	DMTF1	-0.146978	0.0148194	0.499575	1.82917	0.301399
ENSG00000114391	RPL24	0.130476	0.0148104	0.499575	1.82943	0.301399
ENSG00000119231	SENP5	-0.148184	0.0148538	0.499831	1.82816	0.301177
ENSG00000080224	EPHA6	-3.80925	0.0148673	0.500006	1.82777	0.301025
ENSG00000278861	None	2.33276	0.0148829	0.500134	1.82731	0.300914
ENSG00000105677	TMEM147	0.165869	0.0148875	0.500134	1.82718	0.300914
ENSG00000235029	MNX1-AS2	0.745247	0.0148995	0.500228	1.82683	0.300832
ENSG00000169330	MINAR1	-0.462648	0.0149068	0.500228	1.82661	0.300832
ENSG00000159720	ATP6V0D1	0.129738	0.0149205	0.500409	1.82622	0.300675
ENSG00000147596	PRDM14	-3.80939	0.0149559	0.50132	1.82519	0.299885
ENSG00000206144	MAPK6P1	3.71452	0.0149909	0.501663	1.82417	0.299588
ENSG00000270236	None	3.71452	0.0149909	0.501663	1.82417	0.299588
ENSG00000256756	TIMM17BP1	3.71452	0.0149909	0.501663	1.82417	0.299588
ENSG00000236440	COPRSP1	2.31267	0.0150279	0.5022	1.8231	0.299124
ENSG00000113739	STC2	-0.157676	0.0150318	0.5022	1.82299	0.299124
ENSG00000168439	STIP1	0.128908	0.0150208	0.5022	1.82331	0.299124
ENSG00000253439	CDC42P5	3.72952	0.0151589	0.503398	1.81933	0.298089
ENSG00000222578	RNA5SP345	3.72952	0.0151589	0.503398	1.81933	0.298089
ENSG00000285727	None	3.72952	0.0151589	0.503398	1.81933	0.298089
ENSG00000270955	None	3.72952	0.0151589	0.503398	1.81933	0.298089
ENSG00000276809	None	1.87868	0.0151565	0.503398	1.8194	0.298089
ENSG00000225533	PAWRP1	-1.81762	0.0150876	0.503398	1.82138	0.298089
ENSG00000271828	None	-0.976267	0.0150908	0.503398	1.82129	0.298089
ENSG00000257354	MIRLET7IHG	-0.499647	0.015141	0.503398	1.81985	0.298089
ENSG00000159433	STARD9	-0.212457	0.0151297	0.503398	1.82017	0.298089
ENSG00000163877	SNIP1	-0.175371	0.0151473	0.503398	1.81967	0.298089
ENSG00000196132	MYT1	-0.143343	0.0150936	0.503398	1.82121	0.298089
ENSG00000271424	GLRX5P3	2.29771	0.0151806	0.503567	1.81871	0.297943
ENSG00000132275	RRP8	0.206725	0.0151765	0.503567	1.81883	0.297943
ENSG00000006712	PAF1	0.142458	0.0152532	0.505422	1.81664	0.296346
ENSG00000111669	TPI1	0.125203	0.0152493	0.505422	1.81675	0.296346
ENSG00000134874	DZIP1	-0.188449	0.0153141	0.507164	1.81491	0.294852
ENSG00000260339	HEXA-AS1	-0.609429	0.0153543	0.508215	1.81377	0.293952
ENSG00000233384	CNIH3-AS2	2.04482	0.0153765	0.508286	1.81314	0.293892
ENSG00000113391	FAM172A	-0.154067	0.0153783	0.508286	1.81309	0.293892
ENSG00000108528	SLC25A11	0.142399	0.0153815	0.508286	1.813	0.293892
ENSG00000074603	DPP8	-0.144662	0.0153989	0.508584	1.81251	0.293637
ENSG00000196917	HCAR1	-0.886738	0.0154309	0.509364	1.81161	0.292972
ENSG00000269656	NOP53-AS1	2.30725	0.0154627	0.509424	1.81071	0.292921
ENSG00000253766	None	2.04727	0.0154537	0.509424	1.81097	0.292921
ENSG00000138495	COX17	0.159129	0.0154664	0.509424	1.81061	0.292921
ENSG00000102882	MAPK3	0.142595	0.0154432	0.509424	1.81126	0.292921
ENSG00000148334	PTGES2	0.172333	0.0155379	0.511504	1.80861	0.291151
ENSG00000275183	LENG9	-0.880678	0.0155678	0.511654	1.80777	0.291023
ENSG00000261360	OTULIN-DT	-0.659492	0.0155609	0.511654	1.80797	0.291023
ENSG00000119431	HDHD3	0.228989	0.0155647	0.511654	1.80786	0.291023
ENSG00000204021	LIPK	3.67004	0.0156117	0.512264	1.80655	0.290506
ENSG00000234324	RPL9P2	3.67004	0.0156117	0.512264	1.80655	0.290506
ENSG00000278897	None	3.67004	0.0156117	0.512264	1.80655	0.290506
ENSG00000223941	LINC01014	0.348052	0.0156502	0.513252	1.80548	0.289669
ENSG00000258011	HMGA1P3	0.831685	0.0156665	0.513416	1.80503	0.28953
ENSG00000186577	SMIM29	0.220977	0.0156722	0.513416	1.80487	0.28953
ENSG00000272619	FAM131B-AS1	-0.607881	0.0157133	0.513655	1.80373	0.289329
ENSG00000184619	KRBA2	-0.426113	0.015706	0.513655	1.80393	0.289329
ENSG00000164182	NDUFAF2	0.237314	0.0156917	0.513655	1.80433	0.289329
ENSG00000160299	PCNT	-0.139949	0.0157105	0.513655	1.80381	0.289329
ENSG00000236618	PITPNA-AS1	0.367338	0.0157386	0.514202	1.80304	0.288866
ENSG00000254332	None	-0.744717	0.0157976	0.515854	1.80141	0.287473
ENSG00000157399	ARSL	0.140174	0.0158614	0.517658	1.79966	0.285957
ENSG00000181873	IBA57	-0.27771	0.0158931	0.518414	1.79879	0.285324
ENSG00000140465	CYP1A1	-0.189073	0.0159408	0.51969	1.79749	0.284255
ENSG00000134333	LDHA	0.12738	0.0159721	0.520432	1.79664	0.283636
ENSG00000141552	ANAPC11	0.154012	0.0159961	0.520934	1.79599	0.283217
ENSG00000119559	C19orf25	0.248735	0.016022	0.521217	1.79528	0.282982
ENSG00000146066	HIGD2A	0.186103	0.0160187	0.521217	1.79537	0.282982
ENSG00000166681	BEX3	0.135508	0.0160373	0.521436	1.79487	0.282799
ENSG00000147526	TACC1	-0.165579	0.016073	0.522036	1.7939	0.2823
ENSG00000156411	ATP5MJ	0.145079	0.0160655	0.522036	1.79411	0.2823
ENSG00000114353	GNAI2	0.124516	0.016089	0.522277	1.79347	0.282099
ENSG00000184160	ADRA2C	-3.74456	0.0162207	0.522374	1.78993	0.282019
ENSG00000249316	None	-3.74456	0.0162207	0.522374	1.78993	0.282019
ENSG00000139329	LUM	-3.74456	0.0162207	0.522374	1.78993	0.282019
ENSG00000271072	PHBP20	-3.74456	0.0162207	0.522374	1.78993	0.282019
ENSG00000288536	None	-3.74456	0.0162207	0.522374	1.78993	0.282019
ENSG00000207181	SNORA14B	-3.72851	0.0162211	0.522374	1.78992	0.282019
ENSG00000250842	None	-3.72851	0.0162211	0.522374	1.78992	0.282019
ENSG00000226102	SEPTIN7P3	-3.72851	0.0162211	0.522374	1.78992	0.282019
ENSG00000266767	None	-3.72851	0.0162211	0.522374	1.78992	0.282019
ENSG00000279168	None	0.638243	0.0161648	0.522374	1.79143	0.282019
ENSG00000160352	ZNF714	-0.178404	0.0161559	0.522374	1.79167	0.282019
ENSG00000127399	LRRC61	0.169363	0.0161757	0.522374	1.79114	0.282019
ENSG00000135447	PPP1R1A	0.156385	0.0161074	0.522374	1.79298	0.282019
ENSG00000174851	YIF1A	0.146503	0.0162094	0.522374	1.79023	0.282019
ENSG00000183020	AP2A2	0.146376	0.0161421	0.522374	1.79204	0.282019
ENSG00000130147	SH3BP4	-2.66625	0.0162627	0.523435	1.78881	0.281137
ENSG00000172992	DCAKD	0.152047	0.0163033	0.524184	1.78773	0.280516
ENSG00000174282	ZBTB4	-0.140807	0.0163005	0.524184	1.7878	0.280516
ENSG00000008405	CRY1	-0.159144	0.0163182	0.524386	1.78733	0.280349
ENSG00000287022	None	3.64216	0.0164155	0.525287	1.78475	0.279604
ENSG00000249889	ALG1L11P	3.64216	0.0164155	0.525287	1.78475	0.279604
ENSG00000267166	None	3.64216	0.0164155	0.525287	1.78475	0.279604
ENSG00000265218	None	3.64216	0.0164155	0.525287	1.78475	0.279604
ENSG00000102174	PHEX	-0.689449	0.0163579	0.525287	1.78627	0.279604
ENSG00000072041	SLC6A15	-0.518269	0.0164091	0.525287	1.78491	0.279604
ENSG00000141519	CCDC40	-0.330719	0.0163662	0.525287	1.78605	0.279604
ENSG00000185278	ZBTB37	-0.218024	0.0163975	0.525287	1.78522	0.279604
ENSG00000237984	PTENP1	-0.318878	0.0164638	0.525447	1.78347	0.279471
ENSG00000005075	POLR2J	0.199415	0.0164631	0.525447	1.78349	0.279471
ENSG00000168395	ING5	-0.162102	0.016457	0.525447	1.78365	0.279471
ENSG00000196465	MYL6B	0.143863	0.0164466	0.525447	1.78393	0.279471
ENSG00000148248	SURF4	0.124737	0.0164394	0.525447	1.78411	0.279471
ENSG00000007541	PIGQ	0.153608	0.016478	0.525625	1.78309	0.279324
ENSG00000197283	SYNGAP1	-0.178265	0.0165136	0.525992	1.78216	0.279021
ENSG00000198863	RUNDC1	0.164524	0.0165327	0.525992	1.78166	0.279021
ENSG00000117419	ERI3	0.158412	0.016507	0.525992	1.78233	0.279021
ENSG00000140990	NDUFB10	0.156895	0.0165329	0.525992	1.78165	0.279021
ENSG00000100304	TTLL12	0.141116	0.0165178	0.525992	1.78205	0.279021
ENSG00000146802	TMEM168	-0.204788	0.0165482	0.526203	1.78125	0.278847
ENSG00000233415	None	-1.55563	0.0165627	0.526389	1.78087	0.278693
ENSG00000148400	NOTCH1	-0.465563	0.0165843	0.526799	1.7803	0.278355
ENSG00000104883	PEX11G	0.633166	0.0165959	0.526891	1.78	0.278279
ENSG00000134013	LOXL2	0.214905	0.0166052	0.52691	1.77976	0.278264
ENSG00000229337	None	-0.458563	0.0166212	0.526982	1.77934	0.278204
ENSG00000031698	SARS1	0.143466	0.0166248	0.526982	1.77924	0.278204
ENSG00000145632	PLK2	-0.127164	0.016661	0.527855	1.7783	0.277486
ENSG00000255856	None	3.67609	0.0166749	0.528018	1.77794	0.277351
ENSG00000214544	GTF2IRD2P1	-2.67706	0.0167276	0.529411	1.77657	0.276207
ENSG00000273148	LINC00653	-0.382277	0.016748	0.529781	1.77604	0.275903
ENSG00000133878	DUSP26	0.207442	0.0167594	0.529863	1.77574	0.275836
ENSG00000259083	None	-1.19478	0.0167772	0.53015	1.77528	0.275601
ENSG00000251059	PRKG2-AS1	-3.74222	0.0168193	0.531058	1.77419	0.274858
ENSG00000234261	None	3.67305	0.0168584	0.531058	1.77318	0.274858
ENSG00000237206	IMPDH1P4	3.67305	0.0168584	0.531058	1.77318	0.274858
ENSG00000279064	None	3.67305	0.0168584	0.531058	1.77318	0.274858
ENSG00000151917	BEND6	-1.40577	0.0168532	0.531058	1.77332	0.274858
ENSG00000183688	RFLNB	-0.166843	0.0168342	0.531058	1.77381	0.274858
ENSG00000171564	FGB	0.218762	0.0168849	0.53134	1.7725	0.274627
ENSG00000143398	PIP5K1A	-0.135881	0.0168772	0.53134	1.7727	0.274627
ENSG00000239908	RN7SL75P	2.26697	0.0169869	0.532074	1.76988	0.274028
ENSG00000210176	MT-TH	-1.3643	0.0169866	0.532074	1.76989	0.274028
ENSG00000187151	ANGPTL5	1.21023	0.0170093	0.532074	1.76931	0.274028
ENSG00000256424	LINC02414	-0.508192	0.0170265	0.532074	1.76888	0.274028
ENSG00000242622	GSK3B-DT	-0.346788	0.0169577	0.532074	1.77063	0.274028
ENSG00000141622	RNF165	-0.334605	0.0170132	0.532074	1.76921	0.274028
ENSG00000162650	ATXN7L2	-0.313071	0.0169741	0.532074	1.77021	0.274028
ENSG00000131849	ZNF132	-0.227195	0.0169616	0.532074	1.77053	0.274028
ENSG00000125843	AP5S1	0.178029	0.0169395	0.532074	1.7711	0.274028
ENSG00000185880	TRIM69	0.171235	0.017031	0.532074	1.76876	0.274028
ENSG00000150712	MTMR12	-0.157241	0.0169592	0.532074	1.77059	0.274028
ENSG00000198399	ITSN2	-0.152662	0.0169663	0.532074	1.77041	0.274028
ENSG00000155368	DBI	0.131067	0.0170188	0.532074	1.76907	0.274028
ENSG00000143549	TPM3	0.125019	0.0169999	0.532074	1.76955	0.274028
ENSG00000124939	SCGB2A1	-0.811578	0.0170409	0.532109	1.76851	0.274
ENSG00000167549	CORO6	-0.54206	0.0170599	0.532326	1.76802	0.273822
ENSG00000078902	TOLLIP	0.134169	0.0170654	0.532326	1.76788	0.273822
ENSG00000249628	LINC00942	1.73131	0.0170918	0.532799	1.76721	0.273436
ENSG00000130731	METTL26	0.214723	0.0170981	0.532799	1.76705	0.273436
ENSG00000212443	SNORA53	3.66286	0.0171412	0.532941	1.76596	0.273321
ENSG00000272540	None	-2.21297	0.0171195	0.532941	1.76651	0.273321
ENSG00000141934	PLPP2	1.89026	0.017199	0.532941	1.7645	0.273321
ENSG00000180596	H2BC4	-0.903299	0.017136	0.532941	1.76609	0.273321
ENSG00000241923	RPL14P3	0.659452	0.0172081	0.532941	1.76427	0.273321
ENSG00000196268	ZNF493	-0.322015	0.0171482	0.532941	1.76578	0.273321
ENSG00000272602	ZNF595	-0.2516	0.0171496	0.532941	1.76575	0.273321
ENSG00000030110	BAK1	0.213549	0.0171608	0.532941	1.76546	0.273321
ENSG00000065802	ASB1	-0.153518	0.0171936	0.532941	1.76463	0.273321
ENSG00000174013	FBXO45	-0.14308	0.0171944	0.532941	1.76461	0.273321
ENSG00000156011	PSD3	-0.125964	0.0171767	0.532941	1.76506	0.273321
ENSG00000124172	ATP5F1E	0.123302	0.0172058	0.532941	1.76432	0.273321
ENSG00000197747	S100A10	0.153128	0.0172406	0.533647	1.76345	0.272746
ENSG00000108848	LUC7L3	-0.14897	0.0172485	0.533647	1.76325	0.272746
ENSG00000257715	None	3.72183	0.0172644	0.533762	1.76285	0.272653
ENSG00000175505	CLCF1	-0.646472	0.0172704	0.533762	1.7627	0.272653
ENSG00000128524	ATP6V1F	0.133595	0.0172786	0.533762	1.76249	0.272653
ENSG00000273167	None	-2.6676	0.0173198	0.534763	1.76146	0.271838
ENSG00000137207	YIPF3	0.13359	0.0173387	0.535074	1.76098	0.271586
ENSG00000173992	CCS	0.177376	0.0174028	0.536507	1.75938	0.270425
ENSG00000104884	ERCC2	0.152846	0.0173955	0.536507	1.75956	0.270425
ENSG00000108828	VAT1	0.128032	0.0174164	0.536653	1.75904	0.270307
ENSG00000277531	PNMA8C	-0.422515	0.0174254	0.53666	1.75882	0.270301
ENSG00000286322	None	-2.66473	0.017467	0.537197	1.75778	0.269867
ENSG00000104213	PDGFRL	0.292168	0.0174695	0.537197	1.75772	0.269867
ENSG00000081019	RSBN1	0.21093	0.017464	0.537197	1.75786	0.269867
ENSG00000233030	None	-1.95071	0.017507	0.537566	1.75679	0.269568
ENSG00000255717	SNHG1	-0.187418	0.0175125	0.537566	1.75665	0.269568
ENSG00000169435	RASSF6	-0.147396	0.0175258	0.537566	1.75632	0.269568
ENSG00000105135	ILVBL	0.144369	0.0175256	0.537566	1.75633	0.269568
ENSG00000133935	ERG28	0.14034	0.0174951	0.537566	1.75708	0.269568
ENSG00000260608	None	-0.87067	0.0175494	0.537777	1.75574	0.269397
ENSG00000153774	CFDP1	0.13482	0.0175504	0.537777	1.75571	0.269397
ENSG00000176595	KBTBD11	-0.37119	0.0175827	0.537953	1.75491	0.269256
ENSG00000066322	ELOVL1	0.174237	0.017568	0.537953	1.75528	0.269256
ENSG00000101057	MYBL2	0.128288	0.0175777	0.537953	1.75504	0.269256
ENSG00000267795	SMIM22	0.219162	0.0176147	0.538481	1.75413	0.268829
ENSG00000152620	NADK2	-0.171086	0.0176263	0.538481	1.75384	0.268829
ENSG00000108021	TASOR2	-0.151288	0.0176266	0.538481	1.75383	0.268829
ENSG00000259419	HNRNPCP3	-1.0553	0.0176815	0.539149	1.75248	0.268291
ENSG00000225131	PSME2P2	0.671175	0.017684	0.539149	1.75242	0.268291
ENSG00000164081	TEX264	0.153978	0.0176802	0.539149	1.75251	0.268291
ENSG00000134982	APC	-0.134966	0.017665	0.539149	1.75289	0.268291
ENSG00000235400	None	0.859214	0.0177281	0.54015	1.75134	0.267485
ENSG00000198134	PTMAP9	0.313403	0.0177347	0.54015	1.75118	0.267485
ENSG00000072135	PTPN18	0.141235	0.0177837	0.541371	1.74998	0.266505
ENSG00000250420	AACSP1	-0.44696	0.0178114	0.541943	1.7493	0.266046
ENSG00000063241	ISOC2	0.182326	0.0178378	0.542203	1.74866	0.265838
ENSG00000071462	BUD23	0.144447	0.0178351	0.542203	1.74873	0.265838
ENSG00000138030	KHK	0.158576	0.0178897	0.543508	1.7474	0.264794
ENSG00000273245	None	3.5875	0.0180582	0.543996	1.74333	0.264404
ENSG00000270966	None	3.5875	0.0180582	0.543996	1.74333	0.264404
[truncated: 58,672 more rows]
